# Supplementary material for: Genome-Wide Analysis of Natural Selection on Human Cis-Elements
Source: PLoS One. 2008 Sep 10;3(9):e3137. doi: 10.1371/journal.pone.0003137 (PMC2522239; doi:10.1371/journal.pone.0003137)
Supplement: Supplementary File S2 — Provides the data underlying most of the results including the DAF analysis. (0.69 MB XLS) [file pone.0003137.s002.xls]

## Sheet: SNP data
This worksheet provides the total number of non-monomorphic sites in each population:
	European-American	Asian (Japanese + Chinese)	Yoruban	Chinese only	African-American
HapMap phase II	2637547	2473238	2927113	--	--
Keinan et al, 2007	220446	209195	239826	209195	--
Perlegen	1285136	--	--	1166969	1482341

## Sheet: poscons_stats_hapmap
This worksheet provides summary statistics of the TFBSs that were predicted using:
(1) Poscons method
(2) HapMap alleles
# unique TF binding sites	Foreground
H	145280
HR	75303
HRM	9081
Total	229664
# nucleotides	Foreground
H	1626723
HR	868618
HRM	96132
Total	2591473
avg. # nucs/site	Foreground
H	11.1972
HR	11.535
HRM	10.5861

## Sheet: poscons_daf_hapmap
This worksheet provides DAF distributions of SNPs in TFBSs that were predicted using:
(1) Poscons method (p-value threshold corresponds to an average expected frequency of 1 match every 50 kb of human genome)												Complement of H+HR+HRM
(2) HapMap alleles												Synonymous
												Internal introns
												Internal introns no splice junction
		Most informative region of DAF distribution
		Significant evidence for negative selection (p < 0.05)
		Trend suggestive of possible negative selection (0.05 < p < 0.1)
		Neutral (p > 0.1)									2097
		Trend suggestive of possible positive selection (0.05 < p < 0.1)
		Significant evidence for positive selection (p < 0.05)
COMPLETE	Fraction of SNPs in various Derived Allele Frequency (DAF) bins										# SNPs		p-value
Eur-Amer	0-0.1	0.1-0.2	0.2-0.3	0.3-0.4	0.4-0.5	0.5-0.6	0.6-0.7	0.7-0.8	0.8-0.9	0.9-1.0			>=80%	>=85%	>=90%				0.85-1.0
H	0.21364	0.152597	0.1078	0.1065	0.0948	0.0792	0.0649	0.0565	0.055844	0.0681818	1540								0.096103
Complement of H+HR+HRM (C)	0.2161	0.1491	0.1224	0.1043	0.0841	0.0793	0.0709	0.0621	0.05293	0.05869	7122	H vs. C	0.09	0.091	0.088				0.08509
Synonymous (S)	0.242118	0.154783	0.118864	0.102114	0.0806163	0.0710319	0.0678072	0.0536546	0.0506987	0.0583124	11164	H vs. S	0.045	0.033	0.072				0.08384
Internal introns (I)	0.227	0.1578	0.1222	0.101	0.0822	0.0733	0.0653	0.0579	0.055	0.0581	710777	H vs. I	0.096	0.069	0.054				0.0851
Internal introns no splice junction (I_2)	0.2269	0.1579	0.1222	0.101	0.0823	0.0734	0.0653	0.058	0.055	0.0581	695194	H vs. I_2	0.096	0.069	0.054				0.0851
	0-0.1	0.1-0.2	0.2-0.3	0.3-0.4	0.4-0.5	0.5-0.6	0.6-0.7	0.7-0.8	0.8-0.9	0.9-1.0			>=80%	>=85%	>=90%				0.85-1.0
HR	0.228	0.14722	0.1077	0.0862	0.0987	0.0682	0.079	0.0485	0.05026	0.08617	557								0.10413
Synonymous (S)	0.242118	0.154783	0.118864	0.102114	0.0806163	0.0710319	0.0678072	0.0536546	0.0506987	0.0583124	11164	HR vs. S	0.028	0.058	0.006				0.08384
Internal introns (I)	0.227	0.1578	0.1222	0.101	0.0822	0.0733	0.0653	0.0579	0.055	0.0581	710777	HR vs. I	0.05	0.066	0.005				0.0851
Internal introns no splice junction (I_2)	0.2269	0.1579	0.1222	0.101	0.0823	0.0734	0.0653	0.058	0.055	0.0581	695194	HR vs. I_2	0.05	0.066	0.005				0.0851
	0-0.1	0.1-0.2	0.2-0.3	0.3-0.4	0.4-0.5	0.5-0.6	0.6-0.7	0.7-0.8	0.8-0.9	0.9-1.0			>=80%	>=85%	>=90%				0.85-1.0
H + HR	0.2158	0.151	0.1114	0.1023	0.0932	0.078	0.0659	0.542	0.0542	0.074	1974								0.0993
Complement of H+HR+HRM (C)	0.2161	0.1491	0.1224	0.1043	0.0841	0.0793	0.0709	0.0621	0.05293	0.05869	7122	H+HR vs. C	0.023	0.028	0.008				0.08509
Synonymous (S)	0.242118	0.154783	0.118864	0.102114	0.0806163	0.0710319	0.0678072	0.0536546	0.0506987	0.0583124	11164	H+HR vs. S	0.008	0.015	0.005				0.08384
Internal introns (I)	0.227	0.1578	0.1222	0.101	0.0822	0.0733	0.0653	0.0579	0.055	0.0581	710777	H+HR vs. I	0.02	0.015	0.002				0.0851
Internal introns no splice junction (I_2)	0.2269	0.1579	0.1222	0.101	0.0823	0.0734	0.0653	0.058	0.055	0.0581	695194	H+HR vs. I_2	0.02	0.015	0.002				0.0851
	0-0.1	0.1-0.2	0.2-0.3	0.3-0.4	0.4-0.5	0.5-0.6	0.6-0.7	0.7-0.8	0.8-0.9	0.9-1.0									0.85-1.0
HRM	0.27586	0.27586	0	0.1379	0.1034	0.0345	0.1034	0.0345	0.034482	0	29								0
Synonymous (S)	0.242118	0.154783	0.118864	0.102114	0.0806163	0.0710319	0.0678072	0.0536546	0.0506987	0.0583124	11164								0.08384
Internal introns (I)	0.227	0.1578	0.1222	0.101	0.0822	0.0733	0.0653	0.0579	0.055	0.0581	710777								0.0851
Internal introns no splice junction (I_2)	0.2269	0.1579	0.1222	0.101	0.0823	0.0734	0.0653	0.058	0.055	0.0581	695194								0.0851
Asian	0-0.1	0.1-0.2	0.2-0.3	0.3-0.4	0.4-0.5	0.5-0.6	0.6-0.7	0.7-0.8	0.8-0.9	0.9-1.0			>=80%	>=85%	>=90%				0.85-1.0
H	0.211464	0.167984	0.1126	0.083	0.0744	0.083	0.0731	0.0586	0.050724	0.08498	1518								0.108696
Complement of H+HR+HRM (C)	0.2238	0.1393	0.1188	0.0986	0.0831	0.0776	0.0678	0.06668	0.0602	0.06408	6944	H vs. C	0.121	0.031	0.002				0.0926
Synonymous (S)	0.252264	0.147809	0.111131	0.0930211	0.0770145	0.0746364	0.0662215	0.0568005	0.0559773	0.0651239	10933	H vs. S	0.058	0.019	0.003				0.09147
Internal introns (I)	0.2339	0.1446	0.1171	0.0962	0.0813	0.0741	0.0673	0.0611	0.0568	0.0677	678206	H vs. I	0.099	0.051	0.005				0.0958
Internal introns no splice junction (I_2)	0.2334	0.1446	0.1173	0.0962	0.0813	0.0741	0.0674	0.0612	0.0568	0.0677	663435	H vs. I_2	0.099	0.051	0.005				0.096
	0-0.1	0.1-0.2	0.2-0.3	0.3-0.4	0.4-0.5	0.5-0.6	0.6-0.7	0.7-0.8	0.8-0.9	0.9-1.0			>=80%	>=85%	>=90%				0.85-1.0
HR	0.22449	0.16141	0.0965	0.1039	0.0705	0.078	0.0686	0.0631	0.04823	0.08534	539								0.116883
Synonymous (S)	0.252264	0.147809	0.111131	0.0930211	0.0770145	0.0746364	0.0662215	0.0568005	0.0559773	0.0651239	10933	HR vs. S	0.211	0.031	0.043				0.09147
Internal introns (I)	0.2339	0.1446	0.1171	0.0962	0.0813	0.0741	0.0673	0.0611	0.0568	0.0677	678206	HR vs. I	0.278	0.059	0.065				0.0958
Internal introns no splice junction (I_2)	0.2334	0.1446	0.1173	0.0962	0.0813	0.0741	0.0674	0.0612	0.0568	0.0677	663435	HR vs. I_2	0.278	0.059	0.065				0.096
	0-0.1	0.1-0.2	0.2-0.3	0.3-0.4	0.4-0.5	0.5-0.6	0.6-0.7	0.7-0.8	0.8-0.9	0.9-1.0			>=80%	>=85%	>=90%				0.85-1.0
H + HR	0.2147	0.1639	0.1074	0.0882	0.0752	0.0825	0.0731	0.0612	0.0503	0.0835	1928								0.1094
Complement of H+HR+HRM (C)	0.2238	0.1393	0.1188	0.0986	0.0831	0.0776	0.0678	0.06668	0.0602	0.06408	6944	H+HR vs. C	0.141	0.016	0.002				0.0926
Synonymous (S)	0.252264	0.147809	0.111131	0.0930211	0.0770145	0.0746364	0.0662215	0.0568005	0.0559773	0.0651239	10933	H+HR vs. S	0.064	0.008	0.002				0.09147
Internal introns (I)	0.2339	0.1446	0.1171	0.0962	0.0813	0.0741	0.0673	0.0611	0.0568	0.0677	678206	H+HR vs. I	0.115	0.025	0.004				0.0958
Internal introns no splice junction (I_2)	0.2334	0.1446	0.1173	0.0962	0.0813	0.0741	0.0674	0.0612	0.0568	0.0677	663435	H+HR vs. I_2	0.214	0.027	0.004				0.096
	0-0.1	0.1-0.2	0.2-0.3	0.3-0.4	0.4-0.5	0.5-0.6	0.6-0.7	0.7-0.8	0.8-0.9	0.9-1.0									0.85-1.0
HRM	0.25926	0.11111	0.1111	0.1111	0.0741	0.1481	0.0741	0.0741	0	0.037037	27								0.037037
Synonymous (S)	0.252264	0.147809	0.111131	0.0930211	0.0770145	0.0746364	0.0662215	0.0568005	0.0559773	0.0651239	10933								0.09147
Internal introns (I)	0.2339	0.1446	0.1171	0.0962	0.0813	0.0741	0.0673	0.0611	0.0568	0.0677	678206								0.0958
Internal introns no splice junction (I_2)	0.2334	0.1446	0.1173	0.0962	0.0813	0.0741	0.0674	0.0612	0.0568	0.0677	663435								0.096
Yoruban	0-0.1	0.1-0.2	0.2-0.3	0.3-0.4	0.4-0.5	0.5-0.6	0.6-0.7	0.7-0.8	0.8-0.9	0.9-1.0			>=80%	>=85%	>=90%				0.85-1.0
H	0.269009	0.18606	0.1365	0.1066	0.0726	0.0645	0.053	0.0432	0.03975	0.028802	1736								0.045507
Complement of H+HR+HRM (C)	0.2673	0.18835	0.137292	0.10187	0.07892	0.06707	0.049294	0.047403	0.037821	0.02471	7932	H vs. C	0.19	0.282	0.184				0.042108
Synonymous (S)	0.293635	0.190154	0.130726	0.0931251	0.0689078	0.0613399	0.0482753	0.0448498	0.035848	0.0331395	12553	H vs. S	N/A	N/A	N/A				0.05019
Internal introns (I)	0.2777	0.1938	0.1346	0.0974	0.0734	0.061	0.0509	0.0437	0.0375	0.03	799556	H vs. I							0.0479
	0-0.1	0.1-0.2	0.2-0.3	0.3-0.4	0.4-0.5	0.5-0.6	0.6-0.7	0.7-0.8	0.8-0.9	0.9-1.0			>=80%	>=85%	>=90%				0.85-1.0
HR	0.2601	0.1761	0.1551	0.0953	0.0824	0.0598	0.05	0.0485	0.042003	0.030695	619								0.05008
Synonymous (S)	0.293635	0.190154	0.130726	0.0931251	0.0689078	0.0613399	0.0482753	0.0448498	0.035848	0.0331395	12553	HR vs. S	0.385	N/A	N/A				0.05019
Internal introns (I)	0.2777	0.1938	0.1346	0.0974	0.0734	0.061	0.0509	0.0437	0.0375	0.03	799556	HR vs. I							0.0479
	0-0.1	0.1-0.2	0.2-0.3	0.3-0.4	0.4-0.5	0.5-0.6	0.6-0.7	0.7-0.8	0.8-0.9	0.9-1.0			>=80%	>=85%	>=90%				0.85-1.0
H + HR	0.2662	0.1821	0.1437	0.1053	0.0755	0.0633	0.052	0.0438	0.0393	0.0289	2213								0.0456
Complement of H+HR+HRM (C)	0.2673	0.18835	0.137292	0.10187	0.07892	0.06707	0.049294	0.047403	0.037821	0.02471	7932	H+HR vs. C	0.178	0.251	0.151				0.042108
Synonymous (S)	0.293635	0.190154	0.130726	0.0931251	0.0689078	0.0613399	0.0482753	0.0448498	0.035848	0.0331395	12553	H+HR vs. S	N/A	N/A	N/A				0.05019
Internal introns (I)	0.2777	0.1938	0.1346	0.0974	0.0734	0.061	0.0509	0.0437	0.0375	0.03	799556	H+HR vs. I	N/A	N/A	N/A				0.0479
	0-0.1	0.1-0.2	0.2-0.3	0.3-0.4	0.4-0.5	0.5-0.6	0.6-0.7	0.7-0.8	0.8-0.9	0.9-1.0									0.85-1.0
HRM	0.34375	0.21875	0.0625	0.15625	0.0313	0.0625	0	0.0313	0	0.09375	32								0.09375
Synonymous (S)	0.293635	0.190154	0.130726	0.0931251	0.0689078	0.0613399	0.0482753	0.0448498	0.035848	0.0331395	12553								0.05019
Internal introns (I)	0.2777	0.1938	0.1346	0.0974	0.0734	0.061	0.0509	0.0437	0.0375	0.03	799556								0.0479
Internal introns no splice junction (I_2)	0.2775	0.1937	0.1347	0.0975	0.0734	0.061	0.051	0.0438	0.0376	0.03	782712								0.0479
	Eur-Amer	Asian	Yoruban
H
HR
H + HR
HRM
Without chromosome 11													p-value
Asian	0-0.1	0.1-0.2	0.2-0.3	0.3-0.4	0.4-0.5	0.5-0.6	0.6-0.7	0.7-0.8	0.8-0.9	0.9-1.0			>=90%
H	0.2035	0.1704	0.1121	0.0884	0.074	0.082	0.0769	0.0611	0.051	0.08052	1391
Complement of H+HR+HRM (C)	0.2228	0.1379	0.1173	0.1005	0.0817	0.0776	0.0697	0.0672	0.0599	0.0655	6460	H vs. C	0.027
Synonymous (S)	0.252264	0.147809	0.111131	0.0930211	0.0770145	0.0746364	0.0662215	0.0568005	0.0559773	0.0651239	10933	H vs. S	0.019
Internal introns (I)	0.2339	0.1446	0.1171	0.0962	0.0813	0.0741	0.0673	0.0611	0.0568	0.0677	678206	H vs. I	0.035

## Sheet: poscons_bootstrap_daf_hapmap
Data from 1000 independent bootstrap experiments (based on Asian HapMap SNPs mapped onto S, H, HR and B_H)
S			H			HR			C
0.066313	stdev	0.0023039	0.0750988	stdev	0.00709803	0.0890538	stdev	0.0124188	0.0650922	stdev	0.00298296
0.0670447	average	0.0652297	0.0843215	average	0.0849157	0.0742115	average	0.0851633	0.0645161	average	0.0640455
0.0632031			0.0928854			0.0871985			0.0678283
0.0632031			0.0790514			0.0779221			0.0606279
0.0664045			0.0750988			0.096475			0.061924
0.0630202			0.0836627			0.0779221			0.0662442
0.0689655			0.0810277			0.0779221			0.062212
0.0694228			0.0909091			0.0946197			0.0701325
0.0639349			0.0823452			0.100186			0.0606279
0.0643922			0.0889328			0.0927644			0.0681164
0.0665874			0.0849802			0.0890538			0.06178
0.0641178			0.0955204			0.0909091			0.063076
0.0698802			0.0770751			0.0890538			0.0633641
0.0650325			0.0849802			0.109462			0.0681164
0.0658557			0.0955204			0.0779221			0.0656682
0.0693314			0.085639			0.115028			0.0652362
0.0621056			0.0790514			0.0649351			0.0574597
0.0643922			0.0823452			0.0779221			0.0576037
0.0643922			0.0816864			0.0853432			0.0637961
0.0647581			0.0750988			0.0909091			0.0659562
0.0655813			0.0843215			0.0705009			0.0614919
0.0655813			0.0797101			0.100186			0.0635081
0.0657642			0.0823452			0.0946197			0.0652362
0.069057			0.0810277			0.0890538			0.0663882
0.0637519			0.0895916			0.0797774			0.06178
0.0678679			0.0836627			0.0909091			0.061924
0.0691484			0.0770751			0.0871985			0.062356
0.062197			0.0895916			0.0779221			0.0599078
0.0610994			0.0902503			0.0871985			0.0593318
0.0670447			0.0902503			0.103896			0.063076
0.0678679			0.0704875			0.0890538			0.0650922
0.0672277			0.0988142			0.0779221			0.0672523
0.0643007			0.088274			0.0983302			0.0639401
0.0632031			0.0783926			0.0742115			0.0604839
0.0656727			0.0902503			0.0834879			0.0695565
0.0640263			0.0823452			0.096475			0.0650922
0.0653983			0.0803689			0.0909091			0.0709965
0.0669533			0.085639			0.0816327			0.0721486
0.0644837			0.0909091			0.100186			0.0665323
0.063569			0.0764163			0.0686456			0.0597638
0.0705204			0.0889328			0.0927644			0.0643721
0.0660386			0.0836627			0.0853432			0.0649482
0.0709778			0.088274			0.0890538			0.0658122
0.0642093			0.0843215			0.0686456			0.0653802
0.0652154			0.0816864			0.0779221			0.0604839
0.0650325			0.0909091			0.115028			0.0568836
0.0670447			0.0823452			0.103896			0.0583237
0.0656727			0.071805			0.096475			0.0646601
0.0679594			0.0823452			0.0834879			0.0652362
0.0633861			0.0731225			0.0797774			0.0689804
0.0675935			0.0862978			0.0797774			0.0609159
0.0643922			0.0810277			0.100186			0.0599078
0.0625629			0.0849802			0.0797774			0.0635081
0.0655813			0.0810277			0.0890538			0.0610599
0.0653983			0.0876153			0.0760668			0.0614919
0.0630202			0.0849802			0.0723562			0.0659562
0.066313			0.0988142			0.0983302			0.0662442
0.0634775			0.0783926			0.0779221			0.0666763
0.0628373			0.099473			0.0871985			0.0548675
0.0610994			0.0737813			0.0649351			0.0640841
0.0699716			0.0948617			0.096475			0.062356
0.0665874			0.0942029			0.096475			0.0669643
0.0612824			0.0823452			0.0742115			0.0694124
0.0672277			0.0955204			0.109462			0.062788
0.0689655			0.0902503			0.0834879			0.0613479
0.0670447			0.0935441			0.0816327			0.062932
0.0667703			0.0836627			0.0667904			0.0601959
0.0692399			0.0836627			0.0667904			0.0673963
0.0657642			0.0902503			0.0779221			0.0625
0.0634775			0.0823452			0.0760668			0.0633641
0.0633861			0.0836627			0.0593692			0.0576037
0.0642093			0.0928854			0.0909091			0.0648041
0.0613738			0.0698287			0.0834879			0.0659562
0.0653069			0.06917			0.0909091			0.0610599
0.064941			0.0836627			0.0797774			0.0665323
0.0653983			0.0909091			0.0946197			0.0639401
0.0628373			0.0750988			0.0946197			0.0659562
0.0648495			0.0862978			0.0816327			0.0668203
0.0651239			0.0731225			0.115028			0.0625
0.066313			0.0803689			0.0871985			0.0599078
0.0640263			0.088274			0.0705009			0.062788
0.0655813			0.0737813			0.0705009			0.0652362
0.0661301			0.0783926			0.0816327			0.0672523
0.0620141			0.0849802			0.0853432			0.0656682
0.062197			0.0823452			0.102041			0.061924
0.0648495			0.0823452			0.0983302			0.0672523
0.0611909			0.085639			0.0946197			0.0652362
0.0728071			0.0803689			0.0946197			0.0616359
0.0648495			0.0928854			0.100186			0.0614919
0.0631117			0.088274			0.0723562			0.0659562
0.0653983			0.0777339			0.0779221			0.0600518
0.0617397			0.0764163			0.096475			0.062644
0.0671362			0.083004			0.0779221			0.0635081
0.0644837			0.0843215			0.0946197			0.0610599
0.0662215			0.0803689			0.0909091			0.0678283
0.0654898			0.0849802			0.0834879			0.062644
0.0664959			0.0895916			0.0667904			0.0588998
0.0600933			0.0750988			0.0853432			0.0656682
0.0694228			0.0797101			0.0871985			0.062356
0.0642093			0.0783926			0.0779221			0.0587558
0.0630202			0.0843215			0.0909091			0.0604839
0.0659471			0.0869565			0.0538033			0.062932
0.0632031			0.0836627			0.0816327			0.0587558
0.0628373			0.0843215			0.0797774			0.0645161
0.0634775			0.0816864			0.0723562			0.0705645
0.0629287			0.0902503			0.0927644			0.0689804
0.067685			0.0876153			0.0797774			0.0610599
0.0664045			0.110672			0.0853432			0.0688364
0.0654898			0.0810277			0.0871985			0.0686924
0.067685			0.0757576			0.0667904			0.06178
0.0664959			0.0823452			0.0871985			0.062788
0.0648495			0.0757576			0.0890538			0.0639401
0.0696058			0.0843215			0.096475			0.0576037
0.0633861			0.0948617			0.0742115			0.0633641
0.0673191			0.0849802			0.0871985			0.0659562
0.0630202			0.088274			0.0779221			0.0671083
0.067685			0.085639			0.0983302			0.0645161
0.0659471			0.0764163			0.0816327			0.0612039
0.0658557			0.0889328			0.105751			0.0639401
0.0641178			0.0895916			0.0927644			0.06178
0.0674106			0.0915679			0.096475			0.0648041
0.0643922			0.083004			0.0779221			0.0691244
0.0687826			0.0810277			0.0686456			0.062644
0.0650325			0.0810277			0.0593692			0.0604839
0.0646666			0.085639			0.0834879			0.063076
0.064941			0.0803689			0.096475			0.0649482
0.0674106			0.0909091			0.0871985			0.061924
0.0648495			0.0777339			0.0742115			0.0652362
0.0646666			0.0803689			0.0779221			0.0686924
0.0674106			0.083004			0.0760668			0.0642281
0.0634775			0.083004			0.0575139			0.0671083
0.0660386			0.0836627			0.0760668			0.0643721
0.0653983			0.0770751			0.096475			0.0645161
0.0677765			0.0955204			0.0760668			0.06322
0.0666789			0.0869565			0.0871985			0.0614919
0.0659471			0.085639			0.0816327			0.0635081
0.066313			0.0902503			0.0909091			0.0590438
0.0629287			0.0889328			0.0797774			0.0662442
0.0687826			0.0810277			0.105751			0.0675403
0.0633861			0.0744401			0.0760668			0.0652362
0.0651239			0.0698287			0.0890538			0.0639401
0.0631117			0.0757576			0.0779221			0.0642281
0.0643007			0.0909091			0.0797774			0.0663882
0.0632946			0.0961792			0.0927644			0.0671083
0.067685			0.0895916			0.0723562			0.0659562
0.0685082			0.0737813			0.0927644			0.062212
0.0715266			0.0823452			0.0556586			0.0656682
0.0662215			0.0757576			0.103896			0.062068
0.0677765			0.083004			0.0686456			0.0665323
0.0634775			0.0783926			0.0779221			0.06322
0.0612824			0.0849802			0.0871985			0.0682604
0.0665874			0.0942029			0.0927644			0.0616359
0.0619226			0.0797101			0.0871985			0.0681164
0.0643922			0.0895916			0.0816327			0.0663882
0.0659471			0.0862978			0.0890538			0.0669643
0.0658557			0.0889328			0.0667904			0.0625
0.0684167			0.0928854			0.0909091			0.0666763
0.0647581			0.0750988			0.0946197			0.0648041
0.0667703			0.0942029			0.0834879			0.0666763
0.0674106			0.085639			0.0834879			0.062788
0.0638434			0.0981555			0.0871985			0.0594758
0.0626543			0.0895916			0.0890538			0.0679724
0.0634775			0.0889328			0.109462			0.0671083
0.0669533			0.0731225			0.102041			0.062068
0.0646666			0.0968379			0.0575139			0.0637961
0.0671362			0.0731225			0.0816327			0.0591878
0.0658557			0.0862978			0.096475			0.0714286
0.0643922			0.0876153			0.0890538			0.0584677
0.0670447			0.0889328			0.0760668			0.0597638
0.0626543			0.0849802			0.118738			0.062932
0.0666789			0.0823452			0.0890538			0.0558756
0.0673191			0.0843215			0.0797774			0.0610599
0.0638434			0.0889328			0.0816327			0.0613479
0.0630202			0.0777339			0.0927644			0.062932
0.0652154			0.0790514			0.0871985			0.0603399
0.0642093			0.0803689			0.0927644			0.0669643
0.0651239			0.085639			0.0742115			0.0643721
0.0628373			0.0737813			0.0927644			0.0659562
0.0671362			0.0942029			0.0779221			0.0606279
0.0682338			0.0849802			0.0853432			0.0650922
0.0642093			0.0823452			0.0816327			0.0663882
0.064941			0.0836627			0.0834879			0.0550115
0.066313			0.0665349			0.0630798			0.0642281
0.0664959			0.0797101			0.0834879			0.0675403
0.0677765			0.0783926			0.0853432			0.0650922
0.0664045			0.0862978			0.0760668			0.0653802
0.0600018			0.0836627			0.0779221			0.0594758
0.0627458			0.0928854			0.0779221			0.0649482
0.0661301			0.0810277			0.0779221			0.062932
0.066313			0.0797101			0.0909091			0.0635081
0.0631117			0.085639			0.0816327			0.062788
0.0636605			0.0777339			0.0834879			0.0646601
0.0657642			0.0948617			0.096475			0.0597638
0.0632031			0.0810277			0.0723562			0.0697005
0.0660386			0.0981555			0.0946197			0.0675403
0.0664045			0.0797101			0.0760668			0.0614919
0.0643922			0.0803689			0.0890538			0.0642281
0.0678679			0.085639			0.096475			0.0649482
0.0632946			0.088274			0.0760668			0.0653802
0.0646666			0.0981555			0.0890538			0.0695565
0.0639349			0.0757576			0.0779221			0.06322
0.0640263			0.0862978			0.0760668			0.062212
0.0617397			0.0935441			0.0742115			0.0645161
0.0627458			0.0777339			0.0816327			0.0581797
0.0648495			0.0711462			0.0575139			0.0722926
0.0672277			0.0777339			0.0834879			0.063076
0.0599104			0.0849802			0.103896			0.062068
0.0667703			0.0803689			0.0705009			0.062356
0.0627458			0.083004			0.096475			0.0656682
0.0694228			0.0731225			0.0816327			0.0652362
0.06238			0.0803689			0.0760668			0.06178
0.0624714			0.0750988			0.0816327			0.062212
0.0674106			0.0737813			0.0705009			0.0597638
0.0653069			0.083004			0.0760668			0.0633641
0.0673191			0.0843215			0.0723562			0.062932
0.0694228			0.0895916			0.0667904			0.0669643
0.0633861			0.0876153			0.0946197			0.0672523
0.0654898			0.0750988			0.0816327			0.0668203
0.0653069			0.0671937			0.0816327			0.0653802
0.0671362			0.0711462			0.105751			0.0601959
0.0674106			0.0869565			0.096475			0.0633641
0.0645751			0.0744401			0.0779221			0.0567396
0.0624714			0.099473			0.0779221			0.0639401
0.0696058			0.0849802			0.0723562			0.062644
0.0634775			0.0770751			0.0816327			0.06322
0.0643007			0.0810277			0.100186			0.0584677
0.0643007			0.0849802			0.0723562			0.062356
0.0632031			0.0942029			0.0723562			0.0649482
0.0630202			0.088274			0.0649351			0.0600518
0.0636605			0.0823452			0.0723562			0.0573157
0.0657642			0.0948617			0.0853432			0.0672523
0.0612824			0.083004			0.096475			0.0642281
0.0650325			0.0988142			0.0779221			0.0652362
0.0640263			0.0862978			0.0816327			0.0603399
0.0683253			0.083004			0.0705009			0.0679724
0.0653983			0.0757576			0.0723562			0.063076
0.0654898			0.0876153			0.0909091			0.0646601
0.0609165			0.0724638			0.0649351			0.0727247
0.0664959			0.0843215			0.0779221			0.0612039
0.0631117			0.0843215			0.0816327			0.0650922
0.0659471			0.0783926			0.0983302			0.0642281
0.0689655			0.0876153			0.0890538			0.0639401
0.0667703			0.0797101			0.096475			0.0587558
0.0685997			0.0895916			0.0816327			0.061924
0.0675935			0.0836627			0.0705009			0.0600518
0.0618312			0.0895916			0.0909091			0.062356
0.0652154			0.0777339			0.0890538			0.0650922
0.0657642			0.0790514			0.0834879			0.0672523
0.0660386			0.0816864			0.0630798			0.0607719
0.0686911			0.0645586			0.0723562			0.0658122
0.0653069			0.0783926			0.100186			0.062356
0.0637519			0.0685112			0.0705009			0.0649482
0.0621056			0.0737813			0.0871985			0.0633641
0.0628373			0.0836627			0.0871985			0.062932
0.0654898			0.0876153			0.0797774			0.0691244
0.0670447			0.083004			0.0927644			0.0633641
0.0643007			0.0764163			0.0705009			0.0662442
0.0625629			0.0948617			0.0871985			0.0570276
0.0660386			0.0922266			0.100186			0.0699885
0.0651239			0.0810277			0.0853432			0.0597638
0.0629287			0.0869565			0.115028			0.0672523
0.066313			0.0928854			0.0816327			0.0686924
0.0632946			0.0961792			0.0686456			0.062356
0.0681423			0.0816864			0.0816327			0.0584677
0.0630202			0.102108			0.0909091			0.062356
0.0655813			0.0777339			0.0983302			0.0642281
0.0634775			0.0974967			0.103896			0.0636521
0.0657642			0.0783926			0.0853432			0.0661002
0.0675935			0.0935441			0.0983302			0.0682604
0.0673191			0.0823452			0.0797774			0.0655242
0.0621056			0.0803689			0.0946197			0.0642281
0.066313			0.0803689			0.100186			0.0669643
0.071801			0.0704875			0.100186			0.062212
0.0620141			0.0876153			0.100186			0.0689804
0.0685997			0.0922266			0.0816327			0.0665323
0.0653069			0.0869565			0.0834879			0.0663882
0.0668618			0.0922266			0.0890538			0.0636521
0.0646666			0.0869565			0.113173			0.0648041
0.067685			0.0876153			0.0760668			0.062788
0.0683253			0.0974967			0.109462			0.0655242
0.0636605			0.088274			0.0890538			0.062212
0.0624714			0.0764163			0.113173			0.0665323
0.0653983			0.0942029			0.0834879			0.0635081
0.0682338			0.0948617			0.0927644			0.0665323
0.0613738			0.0889328			0.0797774			0.0685484
0.0686911			0.0816864			0.0834879			0.0643721
0.069057			0.0876153			0.0871985			0.0676843
0.0645751			0.0869565			0.096475			0.0643721
0.0658557			0.0935441			0.0909091			0.0581797
0.0678679			0.0902503			0.0593692			0.0648041
0.0665874			0.0783926			0.0760668			0.0659562
0.0681423			0.0902503			0.107607			0.0679724
0.0632946			0.0823452			0.0927644			0.0590438
0.0656727			0.0803689			0.0667904			0.0613479
0.0666789			0.0790514			0.0946197			0.0665323
0.0647581			0.0810277			0.0853432			0.0616359
0.0658557			0.085639			0.0834879			0.0656682
0.0662215			0.0836627			0.0927644			0.0648041
0.0659471			0.0836627			0.0797774			0.0636521
0.0657642			0.0744401			0.0909091			0.062788
0.0664959			0.0922266			0.0890538			0.062212
0.0665874			0.0843215			0.0853432			0.0637961
0.0627458			0.0895916			0.0909091			0.0669643
0.0652154			0.0942029			0.0797774			0.0633641
0.0643007			0.0757576			0.0834879			0.06178
0.0654898			0.0843215			0.0946197			0.0646601
0.0648495			0.0948617			0.096475			0.0678283
0.0672277			0.083004			0.0742115			0.0658122
0.0672277			0.0942029			0.0909091			0.0639401
0.0652154			0.0823452			0.0742115			0.0665323
0.0664959			0.0797101			0.096475			0.0665323
0.060825			0.0836627			0.0667904			0.0642281
0.0654898			0.0816864			0.0871985			0.0661002
0.0636605			0.0810277			0.0927644			0.0661002
0.0641178			0.0895916			0.0723562			0.0597638
0.0669533			0.0968379			0.0816327			0.0614919
0.064941			0.099473			0.0816327			0.0688364
0.0664959			0.0902503			0.0593692			0.062788
0.0614653			0.0849802			0.0779221			0.0614919
0.064941			0.0783926			0.0742115			0.062932
0.0658557			0.0797101			0.0927644			0.0633641
0.0659471			0.083004			0.0705009			0.0678283
0.0645751			0.0876153			0.0797774			0.0676843
0.0673191			0.0843215			0.0834879			0.0640841
0.0667703			0.0750988			0.0853432			0.0658122
0.0641178			0.0823452			0.102041			0.0612039
0.070246			0.0955204			0.0946197			0.0658122
0.0604592			0.0876153			0.0853432			0.0662442
0.070246			0.0810277			0.0983302			0.0650922
0.0653069			0.083004			0.0686456			0.0635081
0.0664045			0.0902503			0.0946197			0.0672523
0.0644837			0.0909091			0.0834879			0.0682604
0.0624714			0.0836627			0.0834879			0.0646601
0.0642093			0.0876153			0.0723562			0.0640841
0.0647581			0.088274			0.102041			0.062932
0.0652154			0.0803689			0.0816327			0.0646601
0.0681423			0.0935441			0.102041			0.0658122
0.0639349			0.0915679			0.0742115			0.0658122
0.0668618			0.0948617			0.100186			0.0650922
0.0627458			0.0876153			0.096475			0.0655242
0.0653983			0.0823452			0.0742115			0.0606279
0.0688741			0.0803689			0.0797774			0.0639401
0.0639349			0.0876153			0.0779221			0.0593318
0.0660386			0.0849802			0.100186			0.0645161
0.066313			0.0797101			0.0834879			0.0685484
0.0691484			0.0876153			0.0667904			0.06178
0.0648495			0.0922266			0.111317			0.0613479
0.0664045			0.0849802			0.103896			0.061924
0.0646666			0.083004			0.0871985			0.0648041
0.0675935			0.0948617			0.0834879			0.0652362
0.0640263			0.0849802			0.0927644			0.0653802
0.0630202			0.0744401			0.109462			0.06322
0.0671362			0.088274			0.0927644			0.0686924
0.0671362			0.0869565			0.0723562			0.0593318
0.0664045			0.0909091			0.0927644			0.0614919
0.0667703			0.101449			0.0686456			0.062932
0.0645751			0.0711462			0.0816327			0.0650922
0.0630202			0.0922266			0.0853432			0.0655242
0.0674106			0.0823452			0.0723562			0.062212
0.0673191			0.0928854			0.113173			0.0694124
0.0648495			0.0928854			0.0797774			0.0642281
0.0661301			0.0948617			0.0890538			0.062356
0.0683253			0.0915679			0.0853432			0.0604839
0.0637519			0.0876153			0.0853432			0.062068
0.064941			0.0803689			0.0871985			0.0599078
0.0640263			0.0928854			0.0890538			0.0616359
0.0646666			0.0862978			0.0927644			0.0661002
0.0664045			0.0876153			0.102041			0.0668203
0.0613738			0.0803689			0.0742115			0.0676843
0.0713436			0.0836627			0.0853432			0.0685484
0.0630202			0.0843215			0.103896			0.0645161
0.0648495			0.0869565			0.109462			0.0616359
0.0653983			0.0836627			0.0834879			0.0635081
0.0675021			0.100132			0.118738			0.06178
0.0639349			0.0895916			0.0649351			0.062212
0.0648495			0.0915679			0.0890538			0.0597638
0.0680509			0.0988142			0.0816327			0.0655242
0.0610994			0.0803689			0.0797774			0.0684044
0.0634775			0.0777339			0.0797774			0.0672523
0.0678679			0.0823452			0.100186			0.0656682
0.0675935			0.0935441			0.0742115			0.0640841
0.066313			0.0731225			0.0500928			0.0673963
0.0684167			0.083004			0.0797774			0.0636521
0.0644837			0.0849802			0.0723562			0.0614919
0.0659471			0.0981555			0.0760668			0.0649482
0.0624714			0.0816864			0.0742115			0.0650922
0.0685997			0.0816864			0.0686456			0.0599078
0.0620141			0.0869565			0.0853432			0.0640841
0.0626543			0.0810277			0.111317			0.0612039
0.064941			0.085639			0.0983302			0.0642281
0.0664045			0.0869565			0.111317			0.0668203
0.0621056			0.0823452			0.0853432			0.0655242
0.0653069			0.085639			0.0779221			0.0652362
0.0659471			0.0797101			0.100186			0.0594758
0.0658557			0.0816864			0.096475			0.0583237
0.0651239			0.0816864			0.0816327			0.0688364
0.0640263			0.071805			0.0871985			0.0599078
0.0645751			0.085639			0.0779221			0.0636521
0.0639349			0.0869565			0.0834879			0.0645161
0.0599104			0.0895916			0.0816327			0.0675403
0.0650325			0.0783926			0.0834879			0.0676843
0.0648495			0.0849802			0.0742115			0.0679724
0.0673191			0.099473			0.0871985			0.0640841
0.0672277			0.0823452			0.0871985			0.0659562
0.0600018			0.0876153			0.111317			0.0614919
0.0616482			0.088274			0.0797774			0.062212
0.0673191			0.0823452			0.100186			0.062356
0.0657642			0.083004			0.0890538			0.0637961
0.0658557			0.0797101			0.0723562			0.06178
0.0615568			0.0731225			0.0890538			0.0649482
0.0664045			0.0777339			0.0797774			0.0653802
0.0664959			0.0770751			0.0779221			0.0678283
0.0664959			0.085639			0.12987			0.0642281
0.0650325			0.0895916			0.0705009			0.0668203
0.0680509			0.0876153			0.0871985			0.0649482
0.0641178			0.088274			0.0742115			0.0669643
0.0611909			0.0889328			0.096475			0.06178
0.0628373			0.0862978			0.0705009			0.0603399
0.0672277			0.0889328			0.0871985			0.0596198
0.063569			0.0823452			0.0946197			0.0639401
0.0653069			0.0942029			0.0909091			0.0685484
0.0629287			0.0843215			0.0890538			0.0655242
0.0646666			0.0764163			0.0853432			0.0659562
0.0637519			0.0731225			0.0909091			0.0642281
0.0609165			0.0823452			0.102041			0.0640841
0.0632946			0.0797101			0.0927644			0.0639401
0.0655813			0.0928854			0.0667904			0.06178
0.0706119			0.0922266			0.0797774			0.0604839
0.0684167			0.0810277			0.0871985			0.063076
0.0637519			0.0797101			0.0612245			0.0692684
0.0636605			0.0836627			0.0946197			0.0659562
0.063569			0.0968379			0.0593692			0.0607719
0.0644837			0.0777339			0.113173			0.0610599
0.0645751			0.0790514			0.0890538			0.0646601
0.0645751			0.0876153			0.0871985			0.0686924
0.0657642			0.0876153			0.0760668			0.0661002
0.0669533			0.085639			0.0909091			0.0640841
0.0605506			0.0915679			0.0890538			0.0650922
0.0660386			0.0895916			0.0575139			0.0717166
0.0667703			0.0685112			0.107607			0.0633641
0.0634775			0.088274			0.0667904			0.0691244
0.0652154			0.071805			0.100186			0.0648041
0.0651239			0.0876153			0.0927644			0.0591878
0.0641178			0.0823452			0.0946197			0.0649482
0.064941			0.0764163			0.0834879			0.062068
0.0655813			0.0928854			0.0816327			0.0646601
0.0650325			0.083004			0.0834879			0.0672523
0.0686911			0.0869565			0.0890538			0.0610599
0.0653983			0.083004			0.0816327			0.0642281
0.0643922			0.0836627			0.103896			0.0653802
0.0611909			0.0895916			0.0686456			0.0642281
0.0630202			0.0849802			0.0575139			0.0633641
0.0641178			0.0862978			0.0797774			0.0643721
0.0728071			0.0876153			0.103896			0.0673963
0.0669533			0.0797101			0.103896			0.062212
0.0612824			0.0823452			0.0779221			0.0625
0.0651239			0.100132			0.0797774			0.0652362
0.0668618			0.083004			0.0760668			0.0625
0.064941			0.0816864			0.0742115			0.0639401
0.056892			0.0790514			0.12616			0.0717166
0.0664959			0.0797101			0.102041			0.0650922
0.0650325			0.0942029			0.0853432			0.0639401
0.0616482			0.0849802			0.105751			0.0639401
0.0661301			0.0750988			0.0946197			0.0663882
0.0677765			0.0849802			0.102041			0.0635081
0.0679594			0.0876153			0.0890538			0.0614919
0.0654898			0.104084			0.0890538			0.0661002
0.0643922			0.0915679			0.102041			0.0636521
0.0643007			0.0915679			0.0686456			0.0704205
0.0699716			0.085639			0.100186			0.06178
0.0651239			0.071805			0.0630798			0.0679724
0.0670447			0.0948617			0.102041			0.0663882
0.0668618			0.104743			0.0797774			0.0601959
0.0657642			0.0823452			0.0686456			0.0593318
0.060825			0.0909091			0.0630798			0.0685484
0.0664959			0.085639			0.0723562			0.0577477
0.0664959			0.0816864			0.0871985			0.0588998
0.0645751			0.0869565			0.0927644			0.0686924
0.0653069			0.100132			0.0871985			0.0636521
0.0668618			0.0823452			0.102041			0.0646601
0.0665874			0.085639			0.0742115			0.0659562
0.0648495			0.0935441			0.0797774			0.0671083
0.0630202			0.0737813			0.0816327			0.062068
0.062197			0.0895916			0.0927644			0.0563076
0.0653069			0.0849802			0.0834879			0.0646601
0.0643007			0.0915679			0.0871985			0.0686924
0.06238			0.0711462			0.118738			0.062932
0.0669533			0.0876153			0.0890538			0.0666763
0.0724412			0.0902503			0.0909091			0.0639401
0.0632031			0.0816864			0.0797774			0.0637961
0.0634775			0.0876153			0.105751			0.0604839
0.0674106			0.0902503			0.0575139			0.0679724
0.0687826			0.0757576			0.0890538			0.0688364
0.0633861			0.0862978			0.0890538			0.0646601
0.0650325			0.0685112			0.0890538			0.0574597
0.0636605			0.0955204			0.0686456			0.0583237
0.0648495			0.0849802			0.0797774			0.0669643
0.0655813			0.0764163			0.0909091			0.0663882
0.0659471			0.0770751			0.0667904			0.061924
0.0627458			0.0909091			0.0909091			0.0639401
0.0685997			0.0843215			0.0630798			0.0684044
0.0652154			0.0862978			0.103896			0.062356
0.0650325			0.0849802			0.0797774			0.0613479
0.064941			0.0876153			0.0983302			0.0652362
0.0709778			0.0823452			0.0871985			0.0661002
0.0627458			0.0737813			0.0853432			0.0673963
0.0618312			0.0889328			0.107607			0.0639401
0.0628373			0.0783926			0.0890538			0.0645161
0.064941			0.0849802			0.0909091			0.062788
0.0660386			0.100132			0.102041			0.062212
0.0643922			0.0744401			0.0649351			0.0603399
0.0672277			0.0876153			0.0853432			0.0658122
0.0653983			0.0810277			0.0686456			0.0686924
0.0652154			0.0836627			0.096475			0.0614919
0.0654898			0.0836627			0.0983302			0.0636521
0.0655813			0.0849802			0.0909091			0.0649482
0.0629287			0.0823452			0.0834879			0.0633641
0.0618312			0.102108			0.0556586			0.0612039
0.0672277			0.0961792			0.0909091			0.0666763
0.0653069			0.0777339			0.0797774			0.0648041
0.0646666			0.0862978			0.0816327			0.0659562
0.0645751			0.0869565			0.100186			0.0652362
0.0647581			0.0836627			0.0834879			0.0601959
0.0662215			0.0803689			0.0742115			0.0669643
0.0632031			0.0685112			0.0723562			0.0635081
0.0636605			0.083004			0.0760668			0.062932
0.0629287			0.0876153			0.0686456			0.062212
0.0617397			0.0770751			0.0797774			0.0715726
0.0677765			0.0737813			0.0593692			0.06322
0.0640263			0.0928854			0.0760668			0.0642281
0.0653983			0.0744401			0.0816327			0.062068
0.0652154			0.0895916			0.0575139			0.0646601
0.0661301			0.0922266			0.0927644			0.0616359
0.0673191			0.0810277			0.0927644			0.0708525
0.0646666			0.0836627			0.0983302			0.0698445
0.0675935			0.0783926			0.0612245			0.0640841
0.0650325			0.0902503			0.105751			0.0637961
0.0640263			0.0843215			0.0853432			0.0686924
0.0653983			0.085639			0.096475			0.0600518
0.0660386			0.0823452			0.0797774			0.062932
0.0664045			0.0942029			0.100186			0.0606279
0.0639349			0.0922266			0.0946197			0.0625
0.0630202			0.083004			0.0853432			0.0661002
0.0643922			0.0974967			0.0705009			0.0635081
0.0637519			0.0843215			0.0797774			0.0640841
0.0648495			0.0810277			0.0705009			0.0633641
0.0645751			0.0823452			0.0723562			0.0642281
0.0629287			0.0895916			0.0909091			0.062356
0.0618312			0.0862978			0.0686456			0.0637961
0.0684167			0.085639			0.0909091			0.0600518
0.0651239			0.0823452			0.102041			0.062644
0.0680509			0.103426			0.0760668			0.0635081
0.0618312			0.071805			0.0797774			0.0603399
0.0646666			0.0836627			0.0816327			0.0672523
0.0659471			0.088274			0.0816327			0.0662442
0.0627458			0.0849802			0.100186			0.0656682
0.0642093			0.085639			0.105751			0.0679724
0.0645751			0.0902503			0.0816327			0.0645161
0.0659471			0.0750988			0.0742115			0.0668203
0.0643007			0.0816864			0.0760668			0.0653802
0.0615568			0.0869565			0.0816327			0.062212
0.0630202			0.0783926			0.0649351			0.06178
0.0634775			0.0895916			0.0834879			0.0633641
0.0694228			0.0750988			0.0853432			0.0671083
0.0685082			0.100791			0.0946197			0.0669643
0.067685			0.0810277			0.0760668			0.062356
0.0628373			0.0895916			0.0853432			0.0650922
0.0641178			0.100132			0.0927644			0.0685484
0.0671362			0.0849802			0.0723562			0.0625
0.0652154			0.0889328			0.096475			0.0625
0.0667703			0.0823452			0.0760668			0.0672523
0.0664045			0.0816864			0.0667904			0.0645161
0.0631117			0.0928854			0.0834879			0.0666763
0.0681423			0.0895916			0.109462			0.0625
0.0652154			0.0770751			0.0742115			0.0635081
0.0680509			0.0704875			0.0834879			0.0649482
0.0634775			0.0836627			0.0742115			0.0613479
0.0668618			0.0810277			0.100186			0.0610599
0.06238			0.0955204			0.0797774			0.062644
0.0645751			0.0750988			0.0909091			0.0640841
0.062197			0.0810277			0.0723562			0.0648041
0.0670447			0.088274			0.0983302			0.0668203
0.0644837			0.0942029			0.0890538			0.0668203
0.0682338			0.0948617			0.0927644			0.0646601
0.0654898			0.0803689			0.103896			0.062788
0.064941			0.085639			0.0760668			0.06178
0.0657642			0.0790514			0.0853432			0.0614919
0.0707948			0.0843215			0.0927644			0.0661002
0.0650325			0.0704875			0.0816327			0.0650922
0.0661301			0.0803689			0.0890538			0.0601959
0.0631117			0.0810277			0.113173			0.0600518
0.0632946			0.0810277			0.0871985			0.0675403
0.0660386			0.0757576			0.0927644			0.0682604
0.0657642			0.088274			0.0723562			0.0648041
0.0658557			0.0836627			0.0705009			0.0587558
0.0655813			0.0737813			0.111317			0.0625
0.0624714			0.083004			0.105751			0.0652362
0.0682338			0.0928854			0.0760668			0.0645161
0.0615568			0.0849802			0.0742115			0.0676843
0.0621056			0.083004			0.0927644			0.062644
0.0675935			0.0836627			0.0742115			0.0612039
0.0710692			0.0909091			0.0816327			0.061924
0.0659471			0.0790514			0.111317			0.0656682
0.0660386			0.071805			0.096475			0.0646601
0.0647581			0.104743			0.0983302			0.062356
0.0632031			0.0988142			0.0927644			0.0698445
0.0685082			0.083004			0.0816327			0.0643721
0.0650325			0.0816864			0.0853432			0.0643721
0.0657642			0.0909091			0.0705009			0.0609159
0.0644837			0.0862978			0.0983302			0.0639401
0.0632946			0.0810277			0.0909091			0.0613479
0.0617397			0.0816864			0.0779221			0.0655242
0.0684167			0.085639			0.0890538			0.0600518
0.0666789			0.0783926			0.0983302			0.0669643
0.0630202			0.0810277			0.0871985			0.0676843
0.0625629			0.083004			0.0927644			0.0689804
0.0648495			0.0777339			0.0871985			0.0636521
0.0686911			0.0968379			0.0797774			0.0633641
0.0681423			0.0915679			0.0834879			0.062212
0.0638434			0.0895916			0.0723562			0.0653802
0.0654898			0.085639			0.096475			0.0655242
0.0652154			0.0928854			0.0760668			0.0691244
0.0643007			0.0810277			0.0723562			0.062212
0.0651239			0.0869565			0.0946197			0.0604839
0.0634775			0.0770751			0.0723562			0.0648041
0.0617397			0.0955204			0.096475			0.0614919
0.0603677			0.0757576			0.0909091			0.0668203
0.0660386			0.0764163			0.0723562			0.0663882
0.0656727			0.0849802			0.0612245			0.06322
0.0630202			0.0935441			0.0834879			0.0681164
0.0632946			0.0823452			0.0742115			0.0636521
0.0688741			0.0843215			0.0760668			0.0662442
0.0636605			0.0790514			0.0871985			0.0648041
0.0653069			0.0849802			0.0742115			0.0698445
0.0648495			0.0823452			0.0797774			0.0609159
0.0703375			0.0816864			0.0909091			0.063076
0.0674106			0.0902503			0.0853432			0.0655242
0.0628373			0.0777339			0.0946197			0.0637961
0.0617397			0.085639			0.0890538			0.0614919
0.0701546			0.0895916			0.100186			0.0668203
0.0634775			0.114625			0.111317			0.0699885
0.0652154			0.085639			0.0723562			0.0655242
0.0640263			0.0849802			0.0983302			0.0635081
0.0666789			0.0862978			0.0705009			0.0633641
0.0667703			0.0889328			0.102041			0.0649482
0.0619226			0.0902503			0.0797774			0.062932
0.0650325			0.0816864			0.107607			0.0695565
0.0687826			0.085639			0.0686456			0.0665323
0.0639349			0.0816864			0.0853432			0.062932
0.0624714			0.0988142			0.0834879			0.0653802
0.0667703			0.083004			0.0946197			0.0600518
0.0627458			0.101449			0.0890538			0.062212
0.0666789			0.0902503			0.096475			0.0688364
0.0668618			0.0757576			0.0705009			0.062356
0.0658557			0.0770751			0.0686456			0.062788
0.0631117			0.088274			0.0556586			0.0593318
0.0646666			0.083004			0.0797774			0.0613479
0.0640263			0.0823452			0.0779221			0.062644
0.061008			0.0823452			0.0742115			0.0672523
0.0627458			0.0862978			0.0667904			0.0636521
0.0674106			0.106061			0.0890538			0.0668203
0.0636605			0.0961792			0.0927644			0.0633641
0.0637519			0.0849802			0.0705009			0.062932
0.0622885			0.0816864			0.0742115			0.0676843
0.0639349			0.0876153			0.0946197			0.0577477
0.0618312			0.0790514			0.0797774			0.0642281
0.0633861			0.0764163			0.102041			0.0661002
0.0609165			0.0744401			0.102041			0.0577477
0.0603677			0.0974967			0.0871985			0.0676843
0.0682338			0.0836627			0.103896			0.0652362
0.0632946			0.0744401			0.0834879			0.0635081
0.067685			0.0889328			0.0909091			0.062356
0.0648495			0.0750988			0.0760668			0.0636521
0.0651239			0.0862978			0.0890538			0.0604839
0.0589042			0.088274			0.0983302			0.0590438
0.0637519			0.0922266			0.0779221			0.0610599
0.0664045			0.0810277			0.0834879			0.0635081
0.0644837			0.088274			0.0946197			0.0684044
0.0659471			0.0843215			0.0853432			0.062788
0.0667703			0.0790514			0.0871985			0.0596198
0.0672277			0.0869565			0.0723562			0.062068
0.0643007			0.0744401			0.0519481			0.0676843
0.0696972			0.0816864			0.0816327			0.06322
0.0673191			0.088274			0.109462			0.0642281
0.063569			0.085639			0.0816327			0.0625
0.0640263			0.0895916			0.0909091			0.0586118
0.0685082			0.0823452			0.0630798			0.0665323
0.0652154			0.083004			0.0667904			0.062644
0.0643922			0.0803689			0.0871985			0.06322
0.066313			0.0889328			0.0853432			0.062788
0.0654898			0.0810277			0.0723562			0.0640841
0.0645751			0.085639			0.0705009			0.0673963
0.0628373			0.0948617			0.113173			0.0697005
0.0665874			0.0764163			0.0742115			0.0635081
0.0686911			0.083004			0.0909091			0.0586118
0.0682338			0.083004			0.0983302			0.0567396
0.0641178			0.0836627			0.0742115			0.0689804
0.060825			0.0836627			0.0834879			0.062356
0.0671362			0.0869565			0.0946197			0.0607719
0.0662215			0.0955204			0.0946197			0.0613479
0.0639349			0.0909091			0.0630798			0.0652362
0.0607336			0.0711462			0.0927644			0.0669643
0.0652154			0.0823452			0.0909091			0.0590438
0.066313			0.085639			0.0927644			0.0668203
0.0613738			0.100791			0.0797774			0.0610599
0.0667703			0.0935441			0.102041			0.0639401
0.0680509			0.0816864			0.0834879			0.0600518
0.0661301			0.0981555			0.0909091			0.0686924
0.0672277			0.0744401			0.0779221			0.0633641
0.0611909			0.0974967			0.109462			0.0610599
0.0639349			0.0922266			0.0853432			0.06322
0.0636605			0.0948617			0.0890538			0.0663882
0.0683253			0.0843215			0.0816327			0.0637961
0.0675935			0.0862978			0.0779221			0.0643721
0.0722583			0.0724638			0.0871985			0.062932
0.0646666			0.0915679			0.0760668			0.0661002
0.0677765			0.0909091			0.0927644			0.0637961
0.0653069			0.0889328			0.102041			0.0646601
0.0686911			0.0902503			0.0779221			0.0669643
0.0656727			0.0981555			0.0983302			0.062212
0.0604592			0.0803689			0.103896			0.0610599
0.0655813			0.0862978			0.102041			0.0663882
0.0679594			0.0955204			0.096475			0.0643721
0.0675021			0.0836627			0.0909091			0.0636521
0.0632946			0.0816864			0.0909091			0.0609159
0.0667703			0.0862978			0.0871985			0.0613479
0.0653069			0.100132			0.0909091			0.0600518
0.0711607			0.0783926			0.0927644			0.0688364
0.0659471			0.0889328			0.0723562			0.0658122
0.0675021			0.0876153			0.096475			0.0597638
0.0669533			0.0948617			0.0983302			0.0655242
0.0595445			0.088274			0.0797774			0.0643721
0.0628373			0.0849802			0.0705009			0.0636521
0.0658557			0.0803689			0.0797774			0.0691244
0.0643922			0.0770751			0.0686456			0.06322
0.0677765			0.0823452			0.0946197			0.0681164
0.0632946			0.0777339			0.0742115			0.0580357
0.0652154			0.0836627			0.0927644			0.0614919
0.0657642			0.0869565			0.096475			0.0692684
0.0643007			0.088274			0.0871985			0.0652362
0.0672277			0.0869565			0.0630798			0.0650922
0.0640263			0.088274			0.103896			0.0663882
0.0619226			0.0876153			0.0909091			0.0639401
0.0664959			0.088274			0.0853432			0.06322
0.0627458			0.0849802			0.0909091			0.0640841
0.0606421			0.0757576			0.096475			0.062356
0.0672277			0.0744401			0.100186			0.062068
0.0650325			0.0803689			0.0797774			0.0633641
0.0647581			0.0823452			0.0834879			0.0663882
0.0675021			0.0843215			0.0779221			0.0633641
0.0620141			0.0790514			0.111317			0.0561636
0.0643007			0.0757576			0.0723562			0.062644
0.0653983			0.0928854			0.0575139			0.0604839
0.0618312			0.0862978			0.0593692			0.0635081
0.0688741			0.0764163			0.0742115			0.0678283
0.064941			0.0836627			0.0816327			0.0666763
0.0692399			0.0902503			0.107607			0.0685484
0.0627458			0.0915679			0.100186			0.062788
0.0671362			0.0988142			0.0797774			0.0665323
0.067685			0.0823452			0.0890538			0.062068
0.0632031			0.0942029			0.096475			0.0672523
0.0643922			0.0790514			0.0649351			0.0652362
0.0677765			0.085639			0.0927644			0.0633641
0.0661301			0.0922266			0.096475			0.0678283
0.0659471			0.0942029			0.096475			0.0684044
0.069057			0.0810277			0.0853432			0.0606279
0.0618312			0.0902503			0.0760668			0.0636521
0.0643922			0.0862978			0.0760668			0.0612039
0.0597274			0.0948617			0.0686456			0.062212
0.0657642			0.0783926			0.0723562			0.0636521
0.0638434			0.088274			0.0760668			0.062356
0.0683253			0.0744401			0.0909091			0.062068
0.0675021			0.0816864			0.100186			0.0639401
0.0674106			0.0876153			0.0871985			0.0588998
0.0626543			0.083004			0.0816327			0.062068
0.0622885			0.0678524			0.0779221			0.0610599
0.0641178			0.0849802			0.096475			0.0625
0.06238			0.088274			0.102041			0.062788
0.0625629			0.0895916			0.0797774			0.0639401
0.0713436			0.0757576			0.0797774			0.0574597
0.0627458			0.0770751			0.0871985			0.06322
0.0626543			0.0816864			0.0797774			0.0596198
0.0642093			0.0770751			0.0834879			0.0609159
0.0688741			0.0876153			0.0797774			0.0673963
0.0666789			0.0849802			0.0705009			0.062212
0.0672277			0.0922266			0.0927644			0.0645161
0.0645751			0.0942029			0.0705009			0.0612039
0.0637519			0.0797101			0.0779221			0.06322
0.066313			0.088274			0.102041			0.0682604
0.0634775			0.0797101			0.0816327			0.0648041
0.0639349			0.0843215			0.096475			0.0609159
0.0650325			0.088274			0.105751			0.0675403
0.064941			0.104743			0.0834879			0.0594758
0.0636605			0.0810277			0.0816327			0.0640841
0.0638434			0.088274			0.0983302			0.061924
0.0655813			0.0810277			0.0909091			0.0720046
0.0638434			0.0895916			0.0779221			0.0603399
0.0657642			0.0757576			0.0742115			0.0580357
0.0647581			0.0895916			0.0871985			0.0665323
0.0653983			0.0783926			0.0927644			0.0649482
0.0653069			0.0803689			0.0909091			0.0643721
0.0678679			0.0895916			0.0779221			0.0594758
0.0658557			0.0968379			0.0909091			0.0656682
0.0678679			0.0895916			0.0797774			0.0666763
0.0626543			0.0922266			0.116883			0.0606279
0.0668618			0.0803689			0.0612245			0.0645161
0.0620141			0.0869565			0.0705009			0.0656682
0.0629287			0.0849802			0.0779221			0.0612039
0.0692399			0.071805			0.0834879			0.0633641
0.0699716			0.104084			0.0723562			0.0648041
0.066313			0.0698287			0.0890538			0.062068
0.0664959			0.0942029			0.0909091			0.0612039
0.061008			0.0836627			0.0890538			0.0662442
0.0664959			0.0869565			0.0779221			0.0573157
0.0628373			0.0750988			0.0686456			0.0648041
0.0684167			0.0777339			0.0816327			0.06178
0.0639349			0.0823452			0.0760668			0.0659562
0.0656727			0.085639			0.0723562			0.0603399
0.0658557			0.0764163			0.0742115			0.062356
0.0644837			0.0849802			0.0705009			0.0671083
0.0648495			0.0955204			0.0723562			0.06178
0.0657642			0.0876153			0.111317			0.0678283
0.0715266			0.0902503			0.100186			0.0643721
0.0664959			0.0750988			0.0890538			0.0601959
0.0674106			0.0889328			0.0779221			0.0640841
0.0666789			0.0836627			0.0871985			0.061924
0.0631117			0.0803689			0.102041			0.0648041
0.0669533			0.0961792			0.0816327			0.0662442
0.0656727			0.0862978			0.0538033			0.0584677
0.062197			0.083004			0.107607			0.0610599
0.0651239			0.083004			0.0871985			0.0648041
0.060825			0.0902503			0.0742115			0.0679724
0.0642093			0.0764163			0.0742115			0.0594758
0.0683253			0.0981555			0.0909091			0.0649482
0.061008			0.085639			0.0705009			0.0652362
0.0669533			0.0823452			0.0723562			0.0616359
0.0620141			0.0816864			0.0538033			0.0637961
0.0682338			0.0876153			0.0649351			0.0597638
0.0666789			0.0750988			0.096475			0.0607719
0.0638434			0.0974967			0.0909091			0.0708525
0.0646666			0.0935441			0.096475			0.0675403
0.0617397			0.0935441			0.0779221			0.0655242
0.0636605			0.0750988			0.0797774			0.062788
0.0603677			0.0869565			0.0946197			0.0663882
0.0650325			0.0895916			0.0779221			0.0669643
0.0670447			0.0889328			0.0909091			0.0573157
0.0636605			0.0843215			0.0649351			0.0607719
0.0644837			0.0915679			0.0667904			0.062644
0.0617397			0.0731225			0.0853432			0.0663882
0.0639349			0.0750988			0.0816327			0.0682604
0.0636605			0.0783926			0.102041			0.0600518
0.0652154			0.0889328			0.0909091			0.0636521
0.0682338			0.0922266			0.0816327			0.0676843
0.064941			0.0909091			0.0816327			0.0584677
0.0633861			0.0889328			0.0890538			0.0601959
0.0709778			0.0803689			0.096475			0.0675403
0.067685			0.0849802			0.0871985			0.0635081
0.0664959			0.088274			0.0834879			0.062932
0.0661301			0.0836627			0.0853432			0.0596198
0.0655813			0.0764163			0.0871985			0.0570276
0.0662215			0.0744401			0.0797774			0.0668203
0.064941			0.0770751			0.0890538			0.062932
0.0650325			0.0843215			0.0760668			0.0668203
0.0670447			0.0816864			0.0871985			0.0606279
0.0634775			0.088274			0.096475			0.06322
0.0677765			0.0750988			0.0816327			0.0665323
0.067685			0.0862978			0.113173			0.0635081
0.0643922			0.0810277			0.0816327			0.062932
0.0685082			0.0843215			0.0630798			0.0695565
0.0651239			0.0889328			0.0816327			0.0659562
0.0665874			0.0797101			0.0556586			0.0616359
0.0655813			0.0704875			0.0705009			0.0707085
0.0653069			0.0862978			0.102041			0.0692684
0.06238			0.0862978			0.0853432			0.0584677
0.0658557			0.0922266			0.107607			0.0639401
0.0642093			0.0843215			0.0797774			0.0679724
0.0665874			0.083004			0.0667904			0.0600518
0.0652154			0.103426			0.096475			0.06322
0.0654898			0.0711462			0.0871985			0.062212
0.0644837			0.0988142			0.0705009			0.0675403
0.0628373			0.0757576			0.111317			0.0636521
0.0664045			0.0902503			0.100186			0.0663882
0.0642093			0.0803689			0.0834879			0.0685484
0.0658557			0.0836627			0.0871985			0.0625
0.0657642			0.0737813			0.0686456			0.063076
0.0611909			0.0816864			0.0909091			0.062356
0.0662215			0.0698287			0.0834879			0.0636521
0.0689655			0.0961792			0.0946197			0.063076
0.0627458			0.0902503			0.0760668			0.0659562
0.0672277			0.085639			0.0909091			0.0637961
0.0612824			0.0889328			0.0760668			0.0663882
0.0641178			0.0955204			0.109462			0.0596198
0.0647581			0.0810277			0.0742115			0.062644
0.0646666			0.0889328			0.0890538			0.0689804
0.0715266			0.0790514			0.0760668			0.0672523
0.0661301			0.0737813			0.0890538			0.0675403
0.0658557			0.0862978			0.0909091			0.0659562
0.0642093			0.0823452			0.0909091			0.0668203
0.0681423			0.0744401			0.0816327			0.0661002
0.0657642			0.0849802			0.0779221			0.0642281
0.0606421			0.0961792			0.107607			0.0653802
0.0632946			0.0889328			0.0909091			0.06322
0.0614653			0.085639			0.0871985			0.0663882
0.0648495			0.0869565			0.0742115			0.0601959
0.066313			0.104743			0.0890538			0.0645161
0.0646666			0.0915679			0.0909091			0.0609159
0.0689655			0.0922266			0.0779221			0.06178
0.0638434			0.0955204			0.0742115			0.0639401
0.0658557			0.0843215			0.107607			0.0636521
0.069057			0.0797101			0.0575139			0.0689804
0.0641178			0.0764163			0.0890538			0.062932
0.0670447			0.0935441			0.0723562			0.06322
0.0682338			0.0797101			0.0871985			0.0648041
0.0634775			0.0823452			0.0890538			0.0666763
0.0711607			0.085639			0.0816327			0.0636521
0.0624714			0.0889328			0.0909091			0.0671083
0.0682338			0.0876153			0.0946197			0.062356
0.0662215			0.0849802			0.0705009			0.0643721
0.0631117			0.088274			0.109462			0.0662442
0.0639349			0.0810277			0.0853432			0.062788
0.0680509			0.0770751			0.0853432			0.0695565
0.0630202			0.0909091			0.0890538			0.0658122
0.0645751			0.0849802			0.0946197			0.0655242
0.0669533			0.0783926			0.0742115			0.0597638
0.0684167			0.0770751			0.0871985			0.0675403
0.06238			0.071805			0.0649351			0.062356
0.0628373			0.0797101			0.0779221			0.0645161
0.0687826			0.0836627			0.0834879			0.0717166
0.0678679			0.0744401			0.0705009			0.0636521
0.0687826			0.0836627			0.0797774			0.0698445
0.066313			0.0816864			0.0760668			0.0646601
0.0648495			0.0909091			0.0816327			0.0682604
0.0697887			0.088274			0.100186			0.0586118
0.0670447			0.085639			0.0723562			0.06322
0.0650325			0.0816864			0.0834879			0.0682604
0.0656727			0.0849802			0.0834879			0.0648041
0.0643007			0.0744401			0.0612245			0.0652362
0.064941			0.0744401			0.0760668			0.0675403
0.0625629			0.0836627			0.100186			0.062932
0.0636605			0.0750988			0.0779221			0.0633641
0.0685082			0.0935441			0.0723562			0.0662442
0.0670447			0.0942029			0.102041			0.0659562
0.0684167			0.0810277			0.0686456			0.0639401
0.0645751			0.0862978			0.0909091			0.0642281
0.0626543			0.0744401			0.105751			0.0625
0.0611909			0.102767			0.0797774			0.0663882
0.0606421			0.0895916			0.0946197			0.0646601
0.0675935			0.0823452			0.0816327			0.0656682
0.0637519			0.0862978			0.0890538			0.0675403
0.0683253			0.0876153			0.0593692			0.0646601
0.0637519			0.0737813			0.0871985			0.0560196
0.0658557			0.088274			0.0797774			0.0671083
0.0633861			0.0902503			0.0853432			0.0640841
0.0626543			0.0790514			0.0909091			0.0645161
0.0620141			0.0981555			0.0705009			0.0612039
0.0673191			0.0889328			0.0667904			0.0607719
0.0650325			0.0876153			0.109462			0.0616359
0.0654898			0.0764163			0.0760668			0.0662442
0.0664959			0.088274			0.0871985			0.0610599
0.0655813			0.0915679			0.0853432			0.0640841
0.0598189			0.0770751			0.107607			0.0642281
0.0616482			0.0823452			0.0946197			0.0643721
0.0642093			0.0836627			0.0816327			0.062356
0.0696058			0.0974967			0.0871985			0.0689804
0.0668618			0.0862978			0.0797774			0.0591878
0.0655813			0.0803689			0.0816327			0.0639401
0.0646666			0.0797101			0.0649351			0.0604839
0.0633861			0.0803689			0.0834879			0.0633641
0.0627458			0.0836627			0.0797774			0.0653802
0.0662215			0.0876153			0.0797774			0.0625
0.0652154			0.0744401			0.0834879			0.0698445
0.0632946			0.0777339			0.0983302			0.0581797
0.0645751			0.0803689			0.0871985			0.062932
0.064941			0.0902503			0.0816327			0.06322
0.0636605			0.0790514			0.0890538			0.0672523
0.0611909			0.085639			0.0946197			0.0604839
0.0634775			0.0764163			0.105751			0.062644
0.0659471			0.0843215			0.0779221			0.0668203
0.0653069			0.0843215			0.0909091			0.0560196
0.0642093			0.088274			0.0909091			0.0658122
0.064941			0.071805			0.0909091			0.0663882
0.0631117			0.0876153			0.0649351			0.0637961
0.0650325			0.0810277			0.0853432			0.0645161
0.0651239			0.0889328			0.0927644			0.0685484
0.0627458			0.0823452			0.0705009			0.0643721
0.0664045			0.0889328			0.0667904			0.0642281
0.0618312			0.0862978			0.0779221			0.0637961
0.0625629			0.0862978			0.0649351			0.0662442
0.063569			0.0869565			0.0686456			0.06322
0.0684167			0.0869565			0.0871985			0.06322
0.0643922			0.083004			0.0909091			0.0663882
0.0656727			0.0750988			0.0946197			0.0640841
0.064941			0.0869565			0.0667904			0.0652362
0.0657642			0.0797101			0.0834879			0.0655242
0.0651239			0.0981555			0.0983302			0.0633641
0.0667703			0.0968379			0.0909091			0.0645161
0.0647581			0.0922266			0.0871985			0.0636521
0.0681423			0.0895916			0.0871985			0.0639401
0.0629287			0.085639			0.0742115			0.0662442
0.0651239			0.0783926			0.103896			0.0656682

## Sheet: poscons_core_daf_hapmap
This worksheet provides DAF distributions of SNPs in 'core' regions of TFBSs that were predicted using:
(1) Poscons method
(2) HapMap alleles
		Most informative region of DAF distribution
		Significant evidence for negative selection (p < 0.05)
		Trend suggestive of possible negative selection (0.05 < p < 0.1)
		Neutral (p > 0.1)
		Trend suggestive of possible positive selection (0.05 < p < 0.1)
		Significant evidence for positive selection (p < 0.05)
COMPLETE CORE	Fraction of SNPs in various Derived Allele Frequency (DAF) bins										# SNPs		p-value
Eur-Amer	0-0.1	0.1-0.2	0.2-0.3	0.3-0.4	0.4-0.5	0.5-0.6	0.6-0.7	0.7-0.8	0.8-0.9	0.9-1.0			>=90%
H Core	0.2332	0.1603	0.0962	0.1122	0.0816	0.0787	0.0524	0.051	0.0539	0.0802	686
H Non-core	0.1979	0.1464	0.1171	0.1019	0.1054	0.0796	0.0749	0.0609	0.0574	0.0585	854
Complement of H+HR+HRM	0.2161	0.1491	0.1224	0.1043	0.0841	0.0793	0.0709	0.0621	0.05293	0.05869	7122	H Core vs. C	0.018
Synonymous	0.242118	0.154783	0.118864	0.102114	0.0806163	0.0710319	0.0678072	0.0536546	0.0506987	0.0583124	11164	H Core vs. S	0.014
	0-0.1	0.1-0.2	0.2-0.3	0.3-0.4	0.4-0.5	0.5-0.6	0.6-0.7	0.7-0.8	0.8-0.9	0.9-1.0			>=90%
HR Core	0.26	0.125	0.135	0.105	0.075	0.05	0.085	0.03	0.055	0.08	200
HR Non-core	0.2101	0.1597	0.092	0.0756	0.112	0.0784	0.0756	0.0588	0.0476	0.0896	357
Synonymous	0.242118	0.154783	0.118864	0.102114	0.0806163	0.0710319	0.0678072	0.0536546	0.0506987	0.0583124	11164	HR Core vs. S	0.129
Asian	0-0.1	0.1-0.2	0.2-0.3	0.3-0.4	0.4-0.5	0.5-0.6	0.6-0.7	0.7-0.8	0.8-0.9	0.9-1.0			>=90%
H Core	0.2302	0.1584	0.0957	0.0882	0.0673	0.0882	0.0822	0.0523	0.0523	0.0852	669
H Non-core	0.1967	0.1755	0.126	0.0789	0.0801	0.0789	0.066	0.0636	0.0495	0.0848	849
Complement of H+HR+HRM	0.2238	0.1393	0.1188	0.0986	0.0831	0.0776	0.0678	0.06668	0.0602	0.06408	6944	H Core vs. C	0.025
Synonymous	0.252264	0.147809	0.111131	0.0930211	0.0770145	0.0746364	0.0662215	0.0568005	0.0559773	0.0651239	10933	H Core vs. S	0.029
	0-0.1	0.1-0.2	0.2-0.3	0.3-0.4	0.4-0.5	0.5-0.6	0.6-0.7	0.7-0.8	0.8-0.9	0.9-1.0			>=90%
HR Core	0.2576	0.1616	0.091	0.091	0.04	0.061	0.0758	0.071	0.051	0.101	198
HR Non-core	0.2053	0.1613	0.0997	0.1114	0.088	0.088	0.0645	0.0587	0.0469	0.0762	341
Synonymous	0.252264	0.147809	0.111131	0.0930211	0.0770145	0.0746364	0.0662215	0.0568005	0.0559773	0.0651239	10933	HR Core vs. S	0.036
Yoruban	0-0.1	0.1-0.2	0.2-0.3	0.3-0.4	0.4-0.5	0.5-0.6	0.6-0.7	0.7-0.8	0.8-0.9	0.9-1.0			>=90%
H Core	0.25	0.1934	0.1394	0.0974	0.0697	0.0645	0.0513	0.0539	0.05	0.0302	760
H Non-core	0.2838	0.1803	0.1342	0.1137	0.0748	0.0645	0.0543	0.0348	0.0318	0.0277	976
Complement of H+HR+HRM	0.2673	0.18835	0.137292	0.10187	0.07892	0.06707	0.049294	0.047403	0.037821	0.02471	7932	H Core vs. C	0.205
Synonymous	0.293635	0.190154	0.130726	0.0931251	0.0689078	0.0613399	0.0482753	0.0448498	0.035848	0.0331395	12553	H Core vs. S	0.697
	0-0.1	0.1-0.2	0.2-0.3	0.3-0.4	0.4-0.5	0.5-0.6	0.6-0.7	0.7-0.8	0.8-0.9	0.9-1.0			>=90%
HR Core	0.2758	0.1963	0.1308	0.0888	0.0561	0.0561	0.0654	0.0561	0.0421	0.0327	214
HR Non-core	0.2519	0.1654	0.1679	0.0988	0.0963	0.0617	0.042	0.0444	0.042	0.026	405
Synonymous	0.293635	0.190154	0.130726	0.0931251	0.0689078	0.0613399	0.0482753	0.0448498	0.035848	0.0331395	12553	HR Core vs. S	N/A

## Sheet: turnover_stats_hapmap
This worksheet provides summary statistics of the TFBSs that were predicted using:
(1) Turnover method
(2) HapMap alleles
# unique TF binding sites	Foreground
H	119996
HR	73622
HRM	36932
Total	230550
# nucleotides	Foreground
H	1397972
HR	893119
HRM	410451
Total	2701542
avg. # nucs/site	Foreground
H	11.6502
HR	12.1311
HRM	11.1137

## Sheet: poscons_daf_hapmap (25kb)
This worksheet provides DAF distributions of SNPs in HRM TFBSs that were predicted using:
(1) Less stringent poscons method (p-value threshold corresponds to an average expected frequency of 1 match every 25 kb of human genome)
(2) HapMap alleles
		Most informative region of DAF distribution
		Significant evidence for negative selection (p < 0.05)
		Trend suggestive of possible negative selection (0.05 < p < 0.1)
		Neutral (p > 0.1)
		Trend suggestive of possible positive selection (0.05 < p < 0.1)
		Significant evidence for positive selection (p < 0.05)
COMPLETE	Fraction of SNPs in various Derived Allele Frequency (DAF) bins											# SNPs		p-value
Eur-Amer	0-0.1	0.1-0.2	0.2-0.3	0.3-0.4	0.4-0.5	0.5-0.6	0.6-0.7	0.7-0.8	0.8-0.9	0.85-1.0	0.9-1.0			<=20%
HRM	0.3208	0.2453	0.0189	0.1132	0.0567	0.0755	0.0755	0.0566	0.0189	0.0189	0.0189	53
Synonymous (S)	0.242118	0.154783	0.118864	0.102114	0.0806163	0.0710319	0.0678072	0.0536546	0.0506987	0.08384	0.0583124	11164	HRM vs. S	0.0096
Internal introns (I)	0.227	0.1578	0.1222	0.101	0.0822	0.0733	0.0653	0.0579	0.055	0.0851	0.0581	710777	HRM vs. I	0.0056
Asian	0-0.1	0.1-0.2	0.2-0.3	0.3-0.4	0.4-0.5	0.5-0.6	0.6-0.7	0.7-0.8	0.8-0.9	0.85-1.0	0.9-1.0			<=20%
HRM	0.2353	0.1373	0.1569	0.0784	0.0588	0.1373	0.0588	0.0784	0	0.0588	0.0588	51
Synonymous (S)	0.252264	0.147809	0.111131	0.0930211	0.0770145	0.0746364	0.0662215	0.0568005	0.0559773	0.09147	0.0651239	10933	HRM vs. S	N/A
Internal introns (I)	0.2339	0.1446	0.1171	0.0962	0.0813	0.0741	0.0673	0.0611	0.0568	0.0958	0.0677	678206	HRM vs. I	N/A
Yoruban	0-0.1	0.1-0.2	0.2-0.3	0.3-0.4	0.4-0.5	0.5-0.6	0.6-0.7	0.7-0.8	0.8-0.9	0.85-1.0	0.9-1.0			<=20%
HRM	0.3448	0.2586	0.0517	0.1724	0.0345	0.0517	0.0172	0.0172	0	0.05172	0.05172	58
Synonymous (S)	0.293635	0.190154	0.130726	0.0931251	0.0689078	0.0613399	0.0482753	0.0448498	0.035848	0.05019	0.0331395	12553	HRM vs. S	0.0455
Internal introns (I)	0.2777	0.1938	0.1346	0.0974	0.0734	0.061	0.0509	0.0437	0.0375	0.0479	0.03	799556	HRM vs. I	0.0299

## Sheet: turnover_daf_hapmap
This worksheet provides DAF distributions of SNPs in TFBSs that were predicted using:
(1) Turnover method
(2) HapMap alleles
		Most informative region of DAF distribution
		Significant evidence for negative selection (p < 0.05)
		Trend suggestive of possible negative selection (0.05 < p < 0.1)
		Neutral (p > 0.1)
		Trend suggestive of possible positive selection (0.05 < p < 0.1)
		Significant evidence for positive selection (p < 0.05)
COMPLETE	Fraction of SNPs in various Derived Allele Frequency (DAF) bins										# SNPs
Eur-Amer	0-0.1	0.1-0.2	0.2-0.3	0.3-0.4	0.4-0.5	0.5-0.6	0.6-0.7	0.7-0.8	0.8-0.9	0.9-1.0			>=80%	>=85%	>=90%		0.85-1.0
H	0.2131	0.1525	0.1052	0.11	0.0933	0.08	0.0689	0.0522	0.0557	0.0689	1436						0.0961
Complement of H+HR+HRM	0.2158	0.1494	0.1224	0.1045	0.0842	0.0797	0.0707	0.0617	0.05288	0.05865	7110	H vs. C	0.084	0.095	0.078		0.08495
Synonymous	0.242118	0.154783	0.118864	0.102114	0.0806163	0.0710319	0.0678072	0.0536546	0.0506987	0.0583124	11164	H vs. S	0.0431	0.067	0.063		0.083841
	0-0.1	0.1-0.2	0.2-0.3	0.3-0.4	0.4-0.5	0.5-0.6	0.6-0.7	0.7-0.8	0.8-0.9	0.9-1.0			>=80%	>=85%	>=90%		0.85-1.0
HR	0.2413	0.1514	0.1065	0.0765	0.0915	0.0649	0.0715	0.0599	0.0582	0.0782	601						0.103161
Synonymous	0.242118	0.154783	0.118864	0.102114	0.0806163	0.0710319	0.0678072	0.0536546	0.0506987	0.0583124	11164	HR vs. S	0.024	0.0599	0.031		0.083841
	0-0.1	0.1-0.2	0.2-0.3	0.3-0.4	0.4-0.5	0.5-0.6	0.6-0.7	0.7-0.8	0.8-0.9	0.9-1.0			>=80%	>=85%	>=90%		0.85-1.0
H + HR	0.2184	0.1517	0.1102	0.1024	0.0934	0.0777	0.0656	0.0535	0.0551	0.0719	1905						0.0976
Complement of H+HR+HRM	0.2158	0.1494	0.1224	0.1045	0.0842	0.0797	0.0707	0.0617	0.05288	0.05865	7110	H+HR vs. C	0.034	0.046	0.02		0.08495
Synonymous	0.242118	0.154783	0.118864	0.102114	0.0806163	0.0710319	0.0678072	0.0536546	0.0506987	0.0583124	11164	H+HR vs. S	0.013	0.027	0.013		0.083841
Asian	0-0.1	0.1-0.2	0.2-0.3	0.3-0.4	0.4-0.5	0.5-0.6	0.6-0.7	0.7-0.8	0.8-0.9	0.9-1.0			>=80%	>=85%	>=90%		0.85-1.0
H	0.2091	0.1671	0.1138	0.0839	0.0725	0.0853	0.0761	0.0597	0.0491	0.0832	1406						0.10669
Complement of H+HR+HRM	0.2237	0.1395	0.1193	0.0988	0.0825	0.0773	0.0679	0.06678	0.06015	0.06404	6933	H vs. C	0.213	0.055	0.006		0.09246
Synonymous	0.252264	0.147809	0.111131	0.0930211	0.0770145	0.0746364	0.0662215	0.0568005	0.0559773	0.0651239	10933	H vs. S	0.123	0.038	0.007		0.0914662
	0-0.1	0.1-0.2	0.2-0.3	0.3-0.4	0.4-0.5	0.5-0.6	0.6-0.7	0.7-0.8	0.8-0.9	0.9-1.0			>=80%	>=85%	>=90%		0.85-1.0
HR	0.2428	0.1562	0.1002	0.0866	0.0764	0.0798	0.0628	0.056	0.0492	0.09	589						0.122241
Synonymous	0.252264	0.147809	0.111131	0.0930211	0.0770145	0.0746364	0.0662215	0.0568005	0.0559773	0.0651239	10933	HR vs. S	0.108	0.009	0.014		0.0914662
	0-0.1	0.1-0.2	0.2-0.3	0.3-0.4	0.4-0.5	0.5-0.6	0.6-0.7	0.7-0.8	0.8-0.9	0.9-1.0			>=80%	>=85%	>=90%		0.85-1.0
H + HR	0.2156	0.1649	0.1078	0.0868	0.076	0.0841	0.0738	0.0598	0.0496	0.0819	1856						0.1078
Complement of H+HR+HRM	0.2237	0.1395	0.1193	0.0988	0.0825	0.0773	0.0679	0.06678	0.06015	0.06404	6933	H+HR vs. C	0.211	0.027	0.0044		0.09246
Synonymous	0.252264	0.147809	0.111131	0.0930211	0.0770145	0.0746364	0.0662215	0.0568005	0.0559773	0.0651239	10933	H+HR vs. S	0.112	0.016	0.0053		0.0914662
Yoruban	0-0.1	0.1-0.2	0.2-0.3	0.3-0.4	0.4-0.5	0.5-0.6	0.6-0.7	0.7-0.8	0.8-0.9	0.9-1.0
H	0.27	0.1788	0.1384	0.1099	0.0745	0.0646	0.0521	0.0441	0.041	0.0267	1611
Complement of H+HR+HRM	0.2676	0.18873	0.1369	0.10182	0.07895	0.06708	0.04914	0.04725	0.03777	0.02476	7916
Synonymous	0.293635	0.190154	0.130726	0.0931251	0.0689078	0.0613399	0.0482753	0.0448498	0.035848	0.0331395	12553
	0-0.1	0.1-0.2	0.2-0.3	0.3-0.4	0.4-0.5	0.5-0.6	0.6-0.7	0.7-0.8	0.8-0.9	0.9-1.0
HR	0.2579	0.1829	0.1589	0.087	0.078	0.063	0.042	0.0495	0.045	0.036	667
Synonymous	0.293635	0.190154	0.130726	0.0931251	0.0689078	0.0613399	0.0482753	0.0448498	0.035848	0.0331395	12553
	0-0.1	0.1-0.2	0.2-0.3	0.3-0.4	0.4-0.5	0.5-0.6	0.6-0.7	0.7-0.8	0.8-0.9	0.9-1.0
H + HR	0.2632	0.1798	0.1469	0.1063	0.0773	0.0629	0.0505	0.0429	0.0415	0.0286	2193
Complement of H+HR+HRM	0.2676	0.18873	0.1369	0.10182	0.07895	0.06708	0.04914	0.04725	0.03777	0.02476	7916
Synonymous	0.293635	0.190154	0.130726	0.0931251	0.0689078	0.0613399	0.0482753	0.0448498	0.035848	0.0331395	12553
			European	Asian	Yoruban
		H
		HR
		H + HR
		HRM

## Sheet: poscons_daf_perlegenclassA
This worksheet provides DAF distributions of SNPs in TFBSs that were predicted using:
(1) Poscons method
(2) Perlegen Class A alleles
		Most informative region of DAF distribution
		Significant evidence for negative selection (p < 0.05)
		Trend suggestive of possible negative selection (0.05 < p < 0.1)
		Neutral (p > 0.1)
		Trend suggestive of possible positive selection (0.05 < p < 0.1)
		Significant evidence for positive selection (p < 0.05)
COMPLETE	Fraction of SNPs in various Derived Allele Frequency (DAF) bins											# SNPs
Eur-Amer	0-0.1	0.1-0.2	0.2-0.3	0.3-0.4	0.4-0.5	0.5-0.6	0.6-0.7	0.7-0.8	0.8-0.9	0.9-1.0	0.085-1.0
H	0.1756	0.201	0.1221	0.1272	0.0916	0.084	0.0483	0.056	0.0483	0.0458	0.0662	405
Complement of H+HR+HRM (C)	0.1932	0.1776	0.1286	0.1113	0.078	0.078	0.0717	0.0645	0.0569	0.0396	0.0675	2371
Synonymous	0.2136	0.1677	0.1314	0.1074	0.0729	0.0763	0.0741	0.0538	0.0524	0.0503	0.079	7232
	0-0.1	0.1-0.2	0.2-0.3	0.3-0.4	0.4-0.5	0.5-0.6	0.6-0.7	0.7-0.8	0.8-0.9	0.9-1.0	0.085-1.0
HR	0.1667	0.1181	0.1389	0.125	0.0972	0.1111	0.0764	0.0694	0.0208	0.0764	0.0972	144
Synonymous	0.2136	0.1677	0.1314	0.1074	0.0729	0.0763	0.0741	0.0538	0.0524	0.0503	0.079	7232
Chinese	0-0.1	0.1-0.2	0.2-0.3	0.3-0.4	0.4-0.5	0.5-0.6	0.6-0.7	0.7-0.8	0.8-0.9	0.9-1.0	0.085-1.0
H	0.1639	0.1667	0.1361	0.0944	0.0778	0.1083	0.0861	0.075	0.0472	0.0444	0.075	360
Complement of H+HR+HRM (C)	0.1788	0.1489	0.1409	0.111	0.0749	0.0778	0.0744	0.0712	0.0702	0.052	0.096	2136
Synonymous	0.1988	0.1587	0.1239	0.1006	0.0743	0.085	0.0772	0.0673	0.0575	0.0566	0.089	6609
	0-0.1	0.1-0.2	0.2-0.3	0.3-0.4	0.4-0.5	0.5-0.6	0.6-0.7	0.7-0.8	0.8-0.9	0.9-1.0	0.085-1.0
HR	0.189	0.1102	0.1496	0.1181	0.1024	0.1417	0.1024	0.0236	0.0236	0.0394	0.0551	127
Synonymous	0.1988	0.1587	0.1239	0.1006	0.0743	0.085	0.0772	0.0673	0.0575	0.0566	0.089	6609
Afr-Amer	0-0.1	0.1-0.2	0.2-0.3	0.3-0.4	0.4-0.5	0.5-0.6	0.6-0.7	0.7-0.8	0.8-0.9	0.9-1.0	0.085-1.0
H	0.281	0.1912	0.1285	0.1089	0.0675	0.0719	0.0523	0.0261	0.0458	0.0261	0.04575	459
Complement of H+HR+HRM (C)	0.2599	0.2049	0.1198	0.1168	0.0778	0.0645	0.0523	0.0391	0.0446	0.0203	0.0372	2713
Synonymous	0.2761	0.2011	0.1253	0.0985	0.073	0.0635	0.053	0.0391	0.0372	0.0332	0.0511	8468
	0-0.1	0.1-0.2	0.2-0.3	0.3-0.4	0.4-0.5	0.5-0.6	0.6-0.7	0.7-0.8	0.8-0.9	0.9-1.0	0.085-1.0
HR	0.2604	0.2249	0.1716	0.0592	0.071	0.1065	0.0237	0.0355	0.0296	0.0178	0.0237	169
Synonymous	0.2761	0.2011	0.1253	0.0985	0.073	0.0635	0.053	0.0391	0.0372	0.0332	0.0511	8468

## Sheet: poscons_daf_hapmap_sample
In this analysis, we:
(1) generated 1000 random samples, each of size equal to the corresponding European-American Perlegen data (538), of the European-American HapMap SNPs which map to H sites
(2) computed the DAF distribution for each random sample
(3) used chi-squared test to asses the significance of the difference between the fraction of high daf SNPs in H relative to S, in each of the individual 1000 samples
Our results show that:
(1) ~25% of the random samples have a significantly higher (p < 0.1) fraction of high daf SNPs in H relative to S
The data and computations are provided below.
																			261	311	453	462	638	1000	746	659	899
													S	Data for chi-squared test for H vs. S					H538	H738	H938	H1138	H1338	H1538	H1438	H1388	H1488
													0.109011	184	1304	162.208	1325.79	0.0698839	0.14684	0.135501	0.127932	0.133568	0.124813	0.124187	0.124478	0.115994	0.123656
		538	738	839	1138	1338	1388	1438	1488	1538			0.109011	181	1307	162.208	1325.79	0.118025	0.139405	0.132791	0.138593	0.127417	0.123318	0.124187	0.125174	0.118876	0.12164
	%	26	31	45	46	64	66	75	90	100			0.109011	187	1301	162.208	1325.79	0.039188	0.120818	0.108401	0.113006	0.121265	0.118834	0.124187	0.123088	0.123199	0.125672
													0.109011	190	1298	162.208	1325.79	0.0207914	0.124535	0.126016	0.119403	0.122144	0.116592	0.124187	0.123088	0.121758	0.127688
													0.109011	186	1302	162.208	1325.79	0.0478131	0.120818	0.127371	0.116205	0.123023	0.121076	0.124187	0.121697	0.122478	0.125
													0.109011	183	1305	162.208	1325.79	0.0837231	0.111524	0.108401	0.128998	0.130053	0.118834	0.124187	0.124478	0.126801	0.122984
													0.109011	185	1303	162.208	1325.79	0.0579807	0.120818	0.120596	0.126866	0.129174	0.119581	0.124187	0.122392	0.12536	0.124328
													0.109011	186	1302	162.208	1325.79	0.0478131	0.100372	0.128726	0.124733	0.134446	0.127803	0.124187	0.121001	0.120317	0.125
													0.109011	187	1301	162.208	1325.79	0.039188	0.133829	0.111111	0.128998	0.123902	0.124813	0.124187	0.128651	0.12464	0.125672
													0.109011	184	1304	162.208	1325.79	0.0698839	0.144981	0.120596	0.136461	0.118629	0.127055	0.123537	0.123783	0.126801	0.123656
													0.109011	186	1302	162.208	1325.79	0.0478131	0.13197	0.123306	0.127932	0.119508	0.126308	0.124187	0.122392	0.126801	0.125
													0.109011	183	1305	162.208	1325.79	0.0837231	0.143123	0.142276	0.13113	0.132689	0.121076	0.124187	0.128651	0.123199	0.122984
													0.109011	181	1307	162.208	1325.79	0.118025	0.126394	0.121951	0.123667	0.12478	0.129297	0.124187	0.12726	0.12464	0.12164
													0.109011	187	1301	162.208	1325.79	0.039188	0.124535	0.134146	0.123667	0.121265	0.121076	0.124187	0.126565	0.122478	0.125672
													0.109011	181	1307	162.208	1325.79	0.118025	0.1171	0.128726	0.127932	0.130053	0.121076	0.124187	0.125869	0.126081	0.12164
													0.109011	180	1308	162.208	1325.79	0.13889	0.126394	0.123306	0.130064	0.113357	0.127803	0.124187	0.125869	0.126801	0.120968
													0.109011	181	1307	162.208	1325.79	0.118025	0.133829	0.119241	0.121535	0.125659	0.123318	0.124187	0.123783	0.120317	0.12164
													0.109011	187	1301	162.208	1325.79	0.039188	0.128253	0.134146	0.127932	0.120387	0.124813	0.123537	0.122392	0.121758	0.125672
													0.109011	184	1304	162.208	1325.79	0.0698839	0.133829	0.128726	0.119403	0.125659	0.121824	0.124187	0.125869	0.117435	0.123656
													0.109011	178	1310	162.208	1325.79	0.18899	0.120818	0.120596	0.13113	0.123902	0.12855	0.124187	0.125174	0.121037	0.119624
													0.109011	187	1301	162.208	1325.79	0.039188	0.115242	0.123306	0.127932	0.123023	0.122571	0.124187	0.127955	0.120317	0.125672
													0.109011	184	1304	162.208	1325.79	0.0698839	0.113383	0.126016	0.126866	0.134446	0.127803	0.124187	0.123783	0.123199	0.123656
													0.109011	185	1303	162.208	1325.79	0.0579807	0.109665	0.124661	0.121535	0.132689	0.129297	0.124187	0.129346	0.122478	0.124328
													0.109011	184	1304	162.208	1325.79	0.0698839	0.113383	0.131436	0.123667	0.125659	0.126308	0.123537	0.121001	0.120317	0.123656
													0.109011	184	1304	162.208	1325.79	0.0698839	0.104089	0.120596	0.128998	0.118629	0.119581	0.124187	0.119611	0.126081	0.123656
													0.109011	183	1305	162.208	1325.79	0.0837231	0.13197	0.119241	0.114072	0.129174	0.119581	0.124187	0.124478	0.126081	0.122984
													0.109011	186	1302	162.208	1325.79	0.0478131	0.139405	0.116531	0.119403	0.135325	0.130045	0.124187	0.123088	0.123919	0.125
													0.109011	185	1303	162.208	1325.79	0.0579807	0.111524	0.113821	0.121535	0.129174	0.130045	0.124187	0.125869	0.123199	0.124328
													0.109011	183	1305	162.208	1325.79	0.0837231	0.128253	0.127371	0.118337	0.116872	0.127803	0.123537	0.127955	0.127522	0.122984
													0.109011	186	1302	162.208	1325.79	0.0478131	0.120818	0.116531	0.118337	0.127417	0.122571	0.123537	0.123783	0.121037	0.125
													0.109011	187	1301	162.208	1325.79	0.039188	0.133829	0.128726	0.122601	0.12478	0.129297	0.124187	0.120306	0.12464	0.125672
													0.109011	187	1301	162.208	1325.79	0.039188	0.124535	0.136856	0.124733	0.11775	0.129297	0.124187	0.126565	0.119597	0.125672
													0.109011	184	1304	162.208	1325.79	0.0698839	0.126394	0.126016	0.137527	0.128295	0.118834	0.124187	0.124478	0.123919	0.123656
													0.109011	188	1300	162.208	1325.79	0.0319218	0.113383	0.123306	0.128998	0.121265	0.127803	0.124187	0.121001	0.123919	0.126344
													0.109011	190	1298	162.208	1325.79	0.0207914	0.13197	0.117886	0.123667	0.121265	0.121824	0.124187	0.123088	0.12536	0.127688
													0.109011	183	1305	162.208	1325.79	0.0837231	0.126394	0.131436	0.124733	0.123023	0.126308	0.123537	0.121697	0.120317	0.122984
													0.109011	185	1303	162.208	1325.79	0.0579807	0.113383	0.127371	0.1258	0.129174	0.118834	0.123537	0.127955	0.122478	0.124328
													0.109011	181	1307	162.208	1325.79	0.118025	0.137546	0.124661	0.126866	0.130053	0.123318	0.123537	0.12726	0.12536	0.12164
													0.109011	184	1304	162.208	1325.79	0.0698839	0.113383	0.126016	0.123667	0.123902	0.121076	0.124187	0.124478	0.122478	0.123656
													0.109011	187	1301	162.208	1325.79	0.039188	0.111524	0.123306	0.1258	0.11775	0.127055	0.124187	0.128651	0.126801	0.125672
													0.109011	185	1303	162.208	1325.79	0.0579807	0.124535	0.134146	0.120469	0.120387	0.122571	0.124187	0.122392	0.119597	0.124328
													0.109011	186	1302	162.208	1325.79	0.0478131	0.113383	0.121951	0.128998	0.12478	0.124066	0.124187	0.127955	0.122478	0.125
													0.109011	188	1300	162.208	1325.79	0.0319218	0.133829	0.112466	0.135394	0.134446	0.127055	0.124187	0.120306	0.123199	0.126344
													0.109011	182	1306	162.208	1325.79	0.0997022	0.118959	0.131436	0.116205	0.119508	0.126308	0.123537	0.123088	0.126801	0.122312
													0.109011	186	1302	162.208	1325.79	0.0478131	0.1171	0.134146	0.128998	0.114236	0.124066	0.123537	0.125174	0.120317	0.125
													0.109011	188	1300	162.208	1325.79	0.0319218	0.128253	0.134146	0.138593	0.123023	0.119581	0.124187	0.123783	0.12464	0.126344
													0.109011	184	1304	162.208	1325.79	0.0698839	0.120818	0.116531	0.122601	0.12478	0.125561	0.124187	0.123088	0.12536	0.123656
													0.109011	186	1302	162.208	1325.79	0.0478131	0.098513	0.121951	0.13113	0.123902	0.121824	0.124187	0.124478	0.115274	0.125
													0.109011	186	1302	162.208	1325.79	0.0478131	0.128253	0.126016	0.123667	0.126538	0.121824	0.123537	0.122392	0.119597	0.125
													0.109011	183	1305	162.208	1325.79	0.0837231	0.124535	0.126016	0.113006	0.123902	0.120329	0.124187	0.126565	0.128963	0.122984
													0.109011	185	1303	162.208	1325.79	0.0579807	0.107807	0.120596	0.117271	0.121265	0.123318	0.124187	0.123783	0.12464	0.124328
													0.109011	185	1303	162.208	1325.79	0.0579807	0.135688	0.128726	0.130064	0.130931	0.126308	0.124187	0.124478	0.123919	0.124328
													0.109011	186	1302	162.208	1325.79	0.0478131	0.143123	0.140921	0.13113	0.123902	0.124066	0.124187	0.127955	0.122478	0.125
													0.109011	186	1302	162.208	1325.79	0.0478131	0.109665	0.134146	0.13113	0.121265	0.129297	0.124187	0.123088	0.123919	0.125
													0.109011	185	1303	162.208	1325.79	0.0579807	0.139405	0.127371	0.115139	0.125659	0.121824	0.124187	0.123783	0.12536	0.124328
													0.109011	178	1310	162.208	1325.79	0.18899	0.120818	0.126016	0.124733	0.119508	0.122571	0.124187	0.123088	0.123919	0.119624
													0.109011	184	1304	162.208	1325.79	0.0698839	0.128253	0.104336	0.119403	0.122144	0.123318	0.123537	0.123088	0.119597	0.123656
													0.109011	186	1302	162.208	1325.79	0.0478131	0.13197	0.101626	0.13113	0.128295	0.132287	0.123537	0.123783	0.128242	0.125
													0.109011	186	1302	162.208	1325.79	0.0478131	0.13197	0.128726	0.135394	0.119508	0.120329	0.124187	0.116829	0.120317	0.125
													0.109011	186	1302	162.208	1325.79	0.0478131	0.113383	0.123306	0.133262	0.128295	0.121076	0.123537	0.126565	0.123919	0.125
													0.109011	184	1304	162.208	1325.79	0.0698839	0.128253	0.132791	0.122601	0.128295	0.122571	0.123537	0.126565	0.117435	0.123656
													0.109011	181	1307	162.208	1325.79	0.118025	0.144981	0.120596	0.123667	0.130053	0.121076	0.123537	0.125869	0.119597	0.12164
													0.109011	188	1300	162.208	1325.79	0.0319218	0.120818	0.124661	0.123667	0.11775	0.127055	0.123537	0.121697	0.126801	0.126344
													0.109011	187	1301	162.208	1325.79	0.039188	0.13197	0.140921	0.124733	0.123902	0.124813	0.124187	0.124478	0.123199	0.125672
													0.109011	185	1303	162.208	1325.79	0.0579807	0.124535	0.117886	0.140725	0.118629	0.126308	0.124187	0.124478	0.12536	0.124328
													0.109011	183	1305	162.208	1325.79	0.0837231	0.130112	0.131436	0.108742	0.115993	0.129297	0.124187	0.12726	0.12536	0.122984
													0.109011	185	1303	162.208	1325.79	0.0579807	0.14684	0.105691	0.118337	0.12478	0.124813	0.124187	0.130737	0.121758	0.124328
													0.109011	185	1303	162.208	1325.79	0.0579807	0.126394	0.115176	0.119403	0.119508	0.127055	0.124187	0.123783	0.128242	0.124328
													0.109011	184	1304	162.208	1325.79	0.0698839	0.1171	0.119241	0.120469	0.126538	0.120329	0.124187	0.124478	0.123919	0.123656
													0.109011	187	1301	162.208	1325.79	0.039188	0.126394	0.132791	0.126866	0.121265	0.122571	0.124187	0.122392	0.122478	0.125672
													0.109011	182	1306	162.208	1325.79	0.0997022	0.14684	0.143631	0.121535	0.121265	0.129297	0.124187	0.121001	0.12464	0.122312
													0.109011	184	1304	162.208	1325.79	0.0698839	0.128253	0.109756	0.126866	0.128295	0.121076	0.124187	0.124478	0.126081	0.123656
													0.109011	183	1305	162.208	1325.79	0.0837231	0.115242	0.139566	0.122601	0.119508	0.124066	0.124187	0.126565	0.128963	0.122984
													0.109011	187	1301	162.208	1325.79	0.039188	0.113383	0.119241	0.127932	0.119508	0.121076	0.124187	0.123783	0.123199	0.125672
													0.109011	184	1304	162.208	1325.79	0.0698839	0.109665	0.120596	0.124733	0.126538	0.12855	0.124187	0.126565	0.122478	0.123656
													0.109011	183	1305	162.208	1325.79	0.0837231	0.1171	0.126016	0.119403	0.12478	0.12855	0.124187	0.124478	0.121037	0.122984
													0.109011	187	1301	162.208	1325.79	0.039188	0.130112	0.119241	0.124733	0.127417	0.124066	0.124187	0.123088	0.12464	0.125672
													0.109011	183	1305	162.208	1325.79	0.0837231	0.113383	0.111111	0.13113	0.123902	0.127055	0.124187	0.122392	0.122478	0.122984
													0.109011	185	1303	162.208	1325.79	0.0579807	0.109665	0.131436	0.124733	0.127417	0.129297	0.123537	0.123783	0.126081	0.124328
													0.109011	183	1305	162.208	1325.79	0.0837231	0.128253	0.119241	0.1258	0.12478	0.127803	0.124187	0.123783	0.123199	0.122984
													0.109011	186	1302	162.208	1325.79	0.0478131	0.104089	0.119241	0.128998	0.123023	0.122571	0.124187	0.121697	0.12464	0.125
													0.109011	185	1303	162.208	1325.79	0.0579807	0.130112	0.130081	0.119403	0.135325	0.124066	0.124187	0.127955	0.118876	0.124328
													0.109011	183	1305	162.208	1325.79	0.0837231	0.126394	0.138211	0.130064	0.126538	0.125561	0.123537	0.124478	0.120317	0.122984
													0.109011	184	1304	162.208	1325.79	0.0698839	0.14684	0.142276	0.124733	0.118629	0.127055	0.123537	0.124478	0.126801	0.123656
													0.109011	184	1304	162.208	1325.79	0.0698839	0.126394	0.126016	0.127932	0.121265	0.119581	0.124187	0.123783	0.12536	0.123656
													0.109011	187	1301	162.208	1325.79	0.039188	0.107807	0.124661	0.128998	0.123902	0.127055	0.124187	0.125174	0.126801	0.125672
													0.109011	187	1301	162.208	1325.79	0.039188	0.104089	0.109756	0.121535	0.120387	0.124066	0.123537	0.124478	0.126801	0.125672
													0.109011	186	1302	162.208	1325.79	0.0478131	0.13197	0.135501	0.132196	0.120387	0.127055	0.122887	0.122392	0.122478	0.125
													0.109011	182	1306	162.208	1325.79	0.0997022	0.128253	0.108401	0.117271	0.127417	0.127055	0.123537	0.122392	0.123199	0.122312
													0.109011	187	1301	162.208	1325.79	0.039188	0.126394	0.126016	0.1258	0.121265	0.123318	0.123537	0.123783	0.122478	0.125672
													0.109011	187	1301	162.208	1325.79	0.039188	0.122677	0.131436	0.130064	0.116872	0.127055	0.124187	0.12726	0.121037	0.125672
													0.109011	184	1304	162.208	1325.79	0.0698839	0.126394	0.130081	0.130064	0.108963	0.122571	0.124187	0.123783	0.123919	0.123656
													0.109011	181	1307	162.208	1325.79	0.118025	0.0966543	0.127371	0.127932	0.125659	0.127803	0.124187	0.123783	0.128963	0.12164
													0.109011	185	1303	162.208	1325.79	0.0579807	0.137546	0.120596	0.114072	0.120387	0.127055	0.124187	0.123783	0.12464	0.124328
													0.109011	187	1301	162.208	1325.79	0.039188	0.130112	0.120596	0.120469	0.121265	0.124813	0.124187	0.123088	0.123919	0.125672
													0.109011	187	1301	162.208	1325.79	0.039188	0.122677	0.123306	0.122601	0.137083	0.124813	0.124187	0.12726	0.12464	0.125672
													0.109011	177	1311	162.208	1325.79	0.218551	0.137546	0.132791	0.130064	0.11775	0.125561	0.124187	0.126565	0.128242	0.118952
													0.109011	186	1302	162.208	1325.79	0.0478131	0.126394	0.119241	0.124733	0.125659	0.13154	0.124187	0.125869	0.12464	0.125
													0.109011	188	1300	162.208	1325.79	0.0319218	0.109665	0.115176	0.120469	0.115993	0.124813	0.124187	0.121697	0.12464	0.126344
													0.109011	186	1302	162.208	1325.79	0.0478131	0.135688	0.113821	0.13113	0.123023	0.125561	0.124187	0.124478	0.118876	0.125
													0.109011	183	1305	162.208	1325.79	0.0837231	0.113383	0.107046	0.108742	0.123902	0.121076	0.124187	0.124478	0.120317	0.122984
													0.109011	186	1302	162.208	1325.79	0.0478131	0.137546	0.131436	0.132196	0.12478	0.124066	0.123537	0.125869	0.123199	0.125
													0.109011	187	1301	162.208	1325.79	0.039188	0.130112	0.131436	0.126866	0.122144	0.125561	0.123537	0.126565	0.12536	0.125672
													0.109011	186	1302	162.208	1325.79	0.0478131	0.128253	0.119241	0.122601	0.123902	0.129297	0.124187	0.123783	0.123199	0.125
													0.109011	185	1303	162.208	1325.79	0.0579807	0.126394	0.124661	0.121535	0.126538	0.124813	0.124187	0.121697	0.12464	0.124328
													0.109011	185	1303	162.208	1325.79	0.0579807	0.135688	0.126016	0.139659	0.126538	0.124066	0.124187	0.122392	0.128242	0.124328
													0.109011	184	1304	162.208	1325.79	0.0698839	0.130112	0.117886	0.113006	0.126538	0.130045	0.123537	0.124478	0.12536	0.123656
													0.109011	184	1304	162.208	1325.79	0.0698839	0.115242	0.143631	0.117271	0.121265	0.122571	0.124187	0.125869	0.12536	0.123656
													0.109011	187	1301	162.208	1325.79	0.039188	0.126394	0.119241	0.133262	0.13181	0.124813	0.124187	0.125869	0.120317	0.125672
													0.109011	186	1302	162.208	1325.79	0.0478131	0.141264	0.130081	0.13113	0.133568	0.129297	0.124187	0.121697	0.126081	0.125
													0.109011	183	1305	162.208	1325.79	0.0837231	0.137546	0.126016	0.120469	0.123902	0.124066	0.124187	0.125869	0.119597	0.122984
													0.109011	183	1305	162.208	1325.79	0.0837231	0.13197	0.136856	0.1258	0.115993	0.121824	0.124187	0.123783	0.122478	0.122984
													0.109011	184	1304	162.208	1325.79	0.0698839	0.137546	0.116531	0.118337	0.128295	0.123318	0.123537	0.125174	0.123199	0.123656
													0.109011	182	1306	162.208	1325.79	0.0997022	0.0873606	0.128726	0.107676	0.123902	0.121824	0.124187	0.126565	0.122478	0.122312
													0.109011	179	1309	162.208	1325.79	0.162487	0.124535	0.126016	0.118337	0.111599	0.130045	0.124187	0.123088	0.12464	0.120296
													0.109011	183	1305	162.208	1325.79	0.0837231	0.130112	0.104336	0.127932	0.122144	0.116592	0.124187	0.125174	0.12536	0.122984
													0.109011	187	1301	162.208	1325.79	0.039188	0.1171	0.138211	0.13113	0.119508	0.120329	0.123537	0.124478	0.121758	0.125672
													0.109011	184	1304	162.208	1325.79	0.0698839	0.135688	0.126016	0.123667	0.121265	0.130045	0.123537	0.12726	0.128963	0.123656
													0.109011	191	1297	162.208	1325.79	0.0166234	0.120818	0.121951	0.132196	0.119508	0.127803	0.124187	0.118915	0.12536	0.12836
													0.109011	186	1302	162.208	1325.79	0.0478131	0.124535	0.119241	0.118337	0.129174	0.122571	0.122887	0.121697	0.128242	0.125
													0.109011	182	1306	162.208	1325.79	0.0997022	0.10223	0.113821	0.118337	0.12478	0.124813	0.124187	0.123783	0.119597	0.122312
													0.109011	187	1301	162.208	1325.79	0.039188	0.1171	0.126016	0.1258	0.118629	0.126308	0.124187	0.124478	0.12536	0.125672
													0.109011	186	1302	162.208	1325.79	0.0478131	0.0947955	0.128726	0.123667	0.127417	0.121076	0.123537	0.124478	0.121758	0.125
													0.109011	186	1302	162.208	1325.79	0.0478131	0.122677	0.123306	0.120469	0.123023	0.119581	0.124187	0.123088	0.12536	0.125
													0.109011	183	1305	162.208	1325.79	0.0837231	0.133829	0.113821	0.1258	0.120387	0.123318	0.124187	0.12726	0.126801	0.122984
													0.109011	183	1305	162.208	1325.79	0.0837231	0.120818	0.121951	0.116205	0.119508	0.121076	0.124187	0.123783	0.12464	0.122984
													0.109011	183	1305	162.208	1325.79	0.0837231	0.111524	0.127371	0.116205	0.122144	0.130045	0.123537	0.123088	0.120317	0.122984
													0.109011	182	1306	162.208	1325.79	0.0997022	0.122677	0.128726	0.127932	0.119508	0.124066	0.123537	0.121697	0.12464	0.122312
													0.109011	185	1303	162.208	1325.79	0.0579807	0.126394	0.123306	0.1258	0.123902	0.125561	0.124187	0.120306	0.128242	0.124328
													0.109011	187	1301	162.208	1325.79	0.039188	0.118959	0.117886	0.130064	0.115114	0.126308	0.124187	0.124478	0.12536	0.125672
													0.109011	182	1306	162.208	1325.79	0.0997022	0.115242	0.139566	0.124733	0.127417	0.126308	0.124187	0.126565	0.123919	0.122312
													0.109011	185	1303	162.208	1325.79	0.0579807	0.144981	0.123306	0.11194	0.125659	0.126308	0.124187	0.125174	0.126801	0.124328
													0.109011	188	1300	162.208	1325.79	0.0319218	0.126394	0.116531	0.115139	0.11775	0.121824	0.123537	0.123783	0.123919	0.126344
													0.109011	186	1302	162.208	1325.79	0.0478131	0.135688	0.123306	0.119403	0.11775	0.121076	0.123537	0.121697	0.118876	0.125
													0.109011	190	1298	162.208	1325.79	0.0207914	0.139405	0.119241	0.130064	0.115993	0.127055	0.124187	0.123088	0.121758	0.127688
													0.109011	184	1304	162.208	1325.79	0.0698839	0.115242	0.119241	0.1258	0.123023	0.127055	0.124187	0.128651	0.12464	0.123656
													0.109011	183	1305	162.208	1325.79	0.0837231	0.126394	0.123306	0.133262	0.120387	0.127055	0.124187	0.122392	0.120317	0.122984
													0.109011	187	1301	162.208	1325.79	0.039188	0.111524	0.126016	0.117271	0.11775	0.122571	0.123537	0.122392	0.120317	0.125672
													0.109011	187	1301	162.208	1325.79	0.039188	0.115242	0.131436	0.121535	0.121265	0.13154	0.124187	0.123088	0.130403	0.125672
													0.109011	183	1305	162.208	1325.79	0.0837231	0.122677	0.165312	0.123667	0.108084	0.121824	0.124187	0.125869	0.127522	0.122984
													0.109011	183	1305	162.208	1325.79	0.0837231	0.122677	0.121951	0.122601	0.126538	0.12855	0.124187	0.121697	0.122478	0.122984
													0.109011	184	1304	162.208	1325.79	0.0698839	0.10223	0.107046	0.113006	0.121265	0.123318	0.124187	0.123783	0.12536	0.123656
													0.109011	185	1303	162.208	1325.79	0.0579807	0.128253	0.128726	0.117271	0.123902	0.127055	0.124187	0.123783	0.123919	0.124328
													0.109011	182	1306	162.208	1325.79	0.0997022	0.118959	0.124661	0.134328	0.11775	0.120329	0.123537	0.121001	0.123919	0.122312
													0.109011	187	1301	162.208	1325.79	0.039188	0.118959	0.119241	0.138593	0.109842	0.125561	0.124187	0.119611	0.119597	0.125672
													0.109011	184	1304	162.208	1325.79	0.0698839	0.122677	0.121951	0.115139	0.116872	0.123318	0.124187	0.125869	0.126081	0.123656
													0.109011	180	1308	162.208	1325.79	0.13889	0.120818	0.117886	0.117271	0.120387	0.130045	0.124187	0.124478	0.128963	0.120968
													0.109011	188	1300	162.208	1325.79	0.0319218	0.143123	0.127371	0.133262	0.129174	0.124066	0.124187	0.125174	0.126081	0.126344
													0.109011	182	1306	162.208	1325.79	0.0997022	0.133829	0.112466	0.113006	0.118629	0.126308	0.124187	0.121001	0.118876	0.122312
													0.109011	186	1302	162.208	1325.79	0.0478131	0.126394	0.123306	0.126866	0.115114	0.121076	0.123537	0.12726	0.122478	0.125
													0.109011	181	1307	162.208	1325.79	0.118025	0.126394	0.107046	0.121535	0.120387	0.119581	0.123537	0.127955	0.121758	0.12164
													0.109011	184	1304	162.208	1325.79	0.0698839	0.118959	0.115176	0.127932	0.116872	0.127803	0.124187	0.124478	0.126081	0.123656
													0.109011	183	1305	162.208	1325.79	0.0837231	0.115242	0.135501	0.123667	0.127417	0.120329	0.124187	0.123783	0.12536	0.122984
													0.109011	182	1306	162.208	1325.79	0.0997022	0.111524	0.124661	0.117271	0.127417	0.124066	0.124187	0.123783	0.126801	0.122312
													0.109011	184	1304	162.208	1325.79	0.0698839	0.130112	0.126016	0.135394	0.126538	0.125561	0.124187	0.123088	0.123919	0.123656
													0.109011	185	1303	162.208	1325.79	0.0579807	0.120818	0.140921	0.122601	0.128295	0.117339	0.124187	0.125869	0.128242	0.124328
													0.109011	185	1303	162.208	1325.79	0.0579807	0.111524	0.126016	0.132196	0.121265	0.117339	0.124187	0.122392	0.118876	0.124328
													0.109011	186	1302	162.208	1325.79	0.0478131	0.126394	0.117886	0.121535	0.125659	0.122571	0.124187	0.124478	0.12464	0.125
													0.109011	186	1302	162.208	1325.79	0.0478131	0.118959	0.108401	0.126866	0.130053	0.121076	0.124187	0.125174	0.123199	0.125
													0.109011	187	1301	162.208	1325.79	0.039188	0.144981	0.109756	0.127932	0.123902	0.124066	0.123537	0.125174	0.123199	0.125672
													0.109011	183	1305	162.208	1325.79	0.0837231	0.128253	0.128726	0.119403	0.122144	0.122571	0.123537	0.120306	0.126081	0.122984
													0.109011	184	1304	162.208	1325.79	0.0698839	0.133829	0.128726	0.1258	0.127417	0.120329	0.124187	0.121697	0.123919	0.123656
													0.109011	188	1300	162.208	1325.79	0.0319218	0.124535	0.116531	0.123667	0.121265	0.124813	0.123537	0.123783	0.120317	0.126344
													0.109011	186	1302	162.208	1325.79	0.0478131	0.124535	0.115176	0.1258	0.122144	0.121824	0.124187	0.123088	0.123919	0.125
													0.109011	183	1305	162.208	1325.79	0.0837231	0.10223	0.126016	0.121535	0.123023	0.123318	0.123537	0.122392	0.126801	0.122984
													0.109011	183	1305	162.208	1325.79	0.0837231	0.141264	0.101626	0.123667	0.129174	0.121076	0.124187	0.12726	0.121037	0.122984
													0.109011	185	1303	162.208	1325.79	0.0579807	0.122677	0.123306	0.140725	0.119508	0.125561	0.124187	0.124478	0.12464	0.124328
													0.109011	186	1302	162.208	1325.79	0.0478131	0.109665	0.130081	0.130064	0.112478	0.124813	0.124187	0.129346	0.12464	0.125
													0.109011	184	1304	162.208	1325.79	0.0698839	0.137546	0.120596	0.13113	0.130931	0.129297	0.124187	0.123088	0.130403	0.123656
													0.109011	183	1305	162.208	1325.79	0.0837231	0.124535	0.107046	0.120469	0.127417	0.119581	0.124187	0.123088	0.121037	0.122984
													0.109011	187	1301	162.208	1325.79	0.039188	0.143123	0.117886	0.104478	0.118629	0.122571	0.123537	0.123783	0.123199	0.125672
													0.109011	182	1306	162.208	1325.79	0.0997022	0.144981	0.117886	0.122601	0.123902	0.127055	0.124187	0.124478	0.12536	0.122312
													0.109011	186	1302	162.208	1325.79	0.0478131	0.126394	0.116531	0.124733	0.130053	0.126308	0.124187	0.124478	0.12464	0.125
													0.109011	191	1297	162.208	1325.79	0.0166234	0.1171	0.128726	0.124733	0.129174	0.124813	0.124187	0.122392	0.12464	0.12836
													0.109011	186	1302	162.208	1325.79	0.0478131	0.1171	0.120596	0.116205	0.123023	0.127055	0.123537	0.120306	0.123919	0.125
													0.109011	179	1309	162.208	1325.79	0.162487	0.128253	0.134146	0.123667	0.126538	0.121076	0.124187	0.121001	0.12536	0.120296
													0.109011	187	1301	162.208	1325.79	0.039188	0.118959	0.127371	0.121535	0.125659	0.120329	0.123537	0.122392	0.12536	0.125672
													0.109011	180	1308	162.208	1325.79	0.13889	0.122677	0.119241	0.127932	0.120387	0.122571	0.124187	0.123088	0.127522	0.120968
													0.109011	182	1306	162.208	1325.79	0.0997022	0.133829	0.128726	0.116205	0.121265	0.121076	0.123537	0.122392	0.126801	0.122312
													0.109011	183	1305	162.208	1325.79	0.0837231	0.115242	0.126016	0.121535	0.121265	0.125561	0.124187	0.124478	0.126081	0.122984
													0.109011	184	1304	162.208	1325.79	0.0698839	0.126394	0.119241	0.13113	0.123023	0.127055	0.123537	0.116829	0.121758	0.123656
													0.109011	184	1304	162.208	1325.79	0.0698839	0.126394	0.128726	0.128998	0.123023	0.123318	0.124187	0.125174	0.127522	0.123656
													0.109011	186	1302	162.208	1325.79	0.0478131	0.128253	0.113821	0.121535	0.123023	0.121824	0.124187	0.123088	0.12464	0.125
													0.109011	186	1302	162.208	1325.79	0.0478131	0.143123	0.104336	0.115139	0.123902	0.126308	0.124187	0.125869	0.126801	0.125
													0.109011	186	1302	162.208	1325.79	0.0478131	0.133829	0.134146	0.133262	0.120387	0.118834	0.123537	0.124478	0.116715	0.125
													0.109011	182	1306	162.208	1325.79	0.0997022	0.144981	0.115176	0.123667	0.116872	0.124066	0.124187	0.126565	0.126801	0.122312
													0.109011	186	1302	162.208	1325.79	0.0478131	0.126394	0.130081	0.116205	0.118629	0.124066	0.124187	0.121697	0.127522	0.125
													0.109011	187	1301	162.208	1325.79	0.039188	0.126394	0.113821	0.108742	0.120387	0.13154	0.123537	0.125174	0.121758	0.125672
													0.109011	180	1308	162.208	1325.79	0.13889	0.098513	0.115176	0.109808	0.12478	0.127055	0.124187	0.125869	0.12536	0.120968
													0.109011	185	1303	162.208	1325.79	0.0579807	0.120818	0.127371	0.130064	0.122144	0.125561	0.124187	0.123088	0.122478	0.124328
													0.109011	184	1304	162.208	1325.79	0.0698839	0.111524	0.113821	0.135394	0.12478	0.121824	0.124187	0.125174	0.12464	0.123656
													0.109011	184	1304	162.208	1325.79	0.0698839	0.105948	0.123306	0.116205	0.115114	0.120329	0.124187	0.124478	0.128963	0.123656
													0.109011	188	1300	162.208	1325.79	0.0319218	0.118959	0.135501	0.116205	0.122144	0.130792	0.124187	0.12726	0.12536	0.126344
													0.109011	182	1306	162.208	1325.79	0.0997022	0.122677	0.136856	0.128998	0.121265	0.125561	0.124187	0.124478	0.12536	0.122312
													0.109011	184	1304	162.208	1325.79	0.0698839	0.118959	0.120596	0.122601	0.125659	0.118834	0.124187	0.125174	0.121758	0.123656
													0.109011	187	1301	162.208	1325.79	0.039188	0.143123	0.139566	0.124733	0.125659	0.119581	0.123537	0.125174	0.126081	0.125672
													0.109011	183	1305	162.208	1325.79	0.0837231	0.113383	0.108401	0.130064	0.122144	0.121824	0.124187	0.127955	0.12464	0.122984
													0.109011	184	1304	162.208	1325.79	0.0698839	0.126394	0.130081	0.1258	0.128295	0.121824	0.124187	0.126565	0.12536	0.123656
													0.109011	188	1300	162.208	1325.79	0.0319218	0.113383	0.121951	0.109808	0.130053	0.126308	0.124187	0.121001	0.12464	0.126344
													0.109011	185	1303	162.208	1325.79	0.0579807	0.126394	0.109756	0.1258	0.121265	0.118834	0.123537	0.125869	0.123919	0.124328
													0.109011	183	1305	162.208	1325.79	0.0837231	0.115242	0.130081	0.119403	0.121265	0.130045	0.123537	0.125869	0.123919	0.122984
													0.109011	183	1305	162.208	1325.79	0.0837231	0.13197	0.124661	0.126866	0.126538	0.124066	0.124187	0.125869	0.12464	0.122984
													0.109011	189	1299	162.208	1325.79	0.0258425	0.143123	0.127371	0.130064	0.122144	0.124066	0.123537	0.123088	0.12464	0.127016
													0.109011	186	1302	162.208	1325.79	0.0478131	0.109665	0.111111	0.109808	0.123902	0.116592	0.124187	0.123088	0.118876	0.125
													0.109011	183	1305	162.208	1325.79	0.0837231	0.1171	0.116531	0.118337	0.120387	0.121076	0.124187	0.125869	0.121037	0.122984
													0.109011	182	1306	162.208	1325.79	0.0997022	0.130112	0.134146	0.123667	0.119508	0.125561	0.124187	0.116829	0.126801	0.122312
													0.109011	180	1308	162.208	1325.79	0.13889	0.098513	0.113821	0.118337	0.123023	0.124066	0.124187	0.123088	0.121037	0.120968
													0.109011	181	1307	162.208	1325.79	0.118025	0.124535	0.132791	0.126866	0.136204	0.121824	0.123537	0.124478	0.121037	0.12164
													0.109011	187	1301	162.208	1325.79	0.039188	0.109665	0.135501	0.126866	0.129174	0.123318	0.124187	0.123088	0.122478	0.125672
													0.109011	183	1305	162.208	1325.79	0.0837231	0.137546	0.119241	0.1258	0.128295	0.130792	0.124187	0.125174	0.126081	0.122984
													0.109011	189	1299	162.208	1325.79	0.0258425	0.120818	0.135501	0.133262	0.123023	0.121076	0.124187	0.124478	0.118156	0.127016
													0.109011	186	1302	162.208	1325.79	0.0478131	0.130112	0.127371	0.117271	0.123902	0.126308	0.124187	0.123088	0.121037	0.125
													0.109011	187	1301	162.208	1325.79	0.039188	0.141264	0.120596	0.130064	0.13884	0.126308	0.123537	0.125174	0.121758	0.125672
													0.109011	187	1301	162.208	1325.79	0.039188	0.115242	0.109756	0.13113	0.118629	0.126308	0.124187	0.124478	0.118876	0.125672
													0.109011	187	1301	162.208	1325.79	0.039188	0.109665	0.123306	0.118337	0.118629	0.118834	0.124187	0.124478	0.122478	0.125672
													0.109011	184	1304	162.208	1325.79	0.0698839	0.115242	0.139566	0.128998	0.122144	0.127055	0.124187	0.124478	0.122478	0.123656
													0.109011	182	1306	162.208	1325.79	0.0997022	0.111524	0.117886	0.130064	0.123902	0.122571	0.123537	0.123783	0.123919	0.122312
													0.109011	185	1303	162.208	1325.79	0.0579807	0.109665	0.119241	0.122601	0.125659	0.130045	0.124187	0.122392	0.126081	0.124328
													0.109011	186	1302	162.208	1325.79	0.0478131	0.133829	0.130081	0.1258	0.120387	0.126308	0.124187	0.125174	0.123919	0.125
													0.109011	182	1306	162.208	1325.79	0.0997022	0.126394	0.123306	0.13113	0.130931	0.125561	0.124187	0.123088	0.122478	0.122312
													0.109011	190	1298	162.208	1325.79	0.0207914	0.118959	0.130081	0.130064	0.119508	0.123318	0.124187	0.127955	0.126081	0.127688
													0.109011	182	1306	162.208	1325.79	0.0997022	0.113383	0.134146	0.107676	0.123902	0.121076	0.124187	0.126565	0.121037	0.122312
													0.109011	184	1304	162.208	1325.79	0.0698839	0.115242	0.112466	0.120469	0.13181	0.129297	0.124187	0.121697	0.118876	0.123656
													0.109011	187	1301	162.208	1325.79	0.039188	0.137546	0.132791	0.139659	0.116872	0.124813	0.123537	0.125869	0.127522	0.125672
													0.109011	186	1302	162.208	1325.79	0.0478131	0.126394	0.116531	0.121535	0.13181	0.122571	0.123537	0.123783	0.12536	0.125
													0.109011	186	1302	162.208	1325.79	0.0478131	0.113383	0.126016	0.119403	0.130931	0.119581	0.124187	0.125869	0.12464	0.125
													0.109011	187	1301	162.208	1325.79	0.039188	0.128253	0.132791	0.1258	0.126538	0.124813	0.123537	0.121697	0.119597	0.125672
													0.109011	184	1304	162.208	1325.79	0.0698839	0.144981	0.117886	0.1258	0.106327	0.125561	0.122887	0.123783	0.127522	0.123656
													0.109011	181	1307	162.208	1325.79	0.118025	0.113383	0.135501	0.121535	0.125659	0.121824	0.124187	0.126565	0.12536	0.12164
													0.109011	185	1303	162.208	1325.79	0.0579807	0.113383	0.120596	0.120469	0.128295	0.121824	0.124187	0.12726	0.123919	0.124328
													0.109011	183	1305	162.208	1325.79	0.0837231	0.135688	0.124661	0.128998	0.115993	0.123318	0.123537	0.126565	0.129683	0.122984
													0.109011	183	1305	162.208	1325.79	0.0837231	0.124535	0.142276	0.122601	0.120387	0.12855	0.124187	0.126565	0.123199	0.122984
													0.109011	182	1306	162.208	1325.79	0.0997022	0.128253	0.126016	0.126866	0.13181	0.121076	0.124187	0.123088	0.12464	0.122312
													0.109011	187	1301	162.208	1325.79	0.039188	0.111524	0.135501	0.122601	0.116872	0.123318	0.124187	0.127955	0.127522	0.125672
													0.109011	184	1304	162.208	1325.79	0.0698839	0.109665	0.121951	0.136461	0.125659	0.122571	0.124187	0.123088	0.126081	0.123656
													0.109011	182	1306	162.208	1325.79	0.0997022	0.10223	0.128726	0.122601	0.12478	0.118834	0.123537	0.121001	0.122478	0.122312
													0.109011	188	1300	162.208	1325.79	0.0319218	0.130112	0.117886	0.137527	0.119508	0.124813	0.122887	0.121697	0.123919	0.126344
													0.109011	185	1303	162.208	1325.79	0.0579807	0.115242	0.123306	0.127932	0.123023	0.122571	0.124187	0.123088	0.127522	0.124328
													0.109011	184	1304	162.208	1325.79	0.0698839	0.128253	0.115176	0.1258	0.128295	0.122571	0.124187	0.125869	0.12464	0.123656
													0.109011	186	1302	162.208	1325.79	0.0478131	0.107807	0.126016	0.116205	0.120387	0.12855	0.123537	0.118915	0.126081	0.125
													0.109011	184	1304	162.208	1325.79	0.0698839	0.141264	0.134146	0.118337	0.119508	0.121824	0.124187	0.121697	0.128963	0.123656
													0.109011	181	1307	162.208	1325.79	0.118025	0.113383	0.134146	0.10661	0.129174	0.123318	0.124187	0.121697	0.119597	0.12164
													0.109011	183	1305	162.208	1325.79	0.0837231	0.13197	0.132791	0.1258	0.12478	0.125561	0.124187	0.120306	0.120317	0.122984
													0.109011	183	1305	162.208	1325.79	0.0837231	0.111524	0.123306	0.135394	0.129174	0.121824	0.123537	0.129346	0.126081	0.122984
													0.109011	184	1304	162.208	1325.79	0.0698839	0.122677	0.126016	0.132196	0.12478	0.124066	0.124187	0.124478	0.121037	0.123656
													0.109011	185	1303	162.208	1325.79	0.0579807	0.133829	0.116531	0.128998	0.116872	0.122571	0.124187	0.121697	0.120317	0.124328
													0.109011	184	1304	162.208	1325.79	0.0698839	0.113383	0.116531	0.130064	0.119508	0.124813	0.124187	0.121001	0.121758	0.123656
													0.109011	178	1310	162.208	1325.79	0.18899	0.13197	0.123306	0.117271	0.125659	0.121824	0.124187	0.121001	0.121037	0.119624
													0.109011	187	1301	162.208	1325.79	0.039188	0.105948	0.120596	0.109808	0.132689	0.126308	0.124187	0.123088	0.12464	0.125672
													0.109011	184	1304	162.208	1325.79	0.0698839	0.115242	0.115176	0.121535	0.119508	0.122571	0.123537	0.124478	0.12536	0.123656
													0.109011	183	1305	162.208	1325.79	0.0837231	0.128253	0.131436	0.127932	0.13181	0.118087	0.124187	0.121001	0.123919	0.122984
													0.109011	181	1307	162.208	1325.79	0.118025	0.128253	0.126016	0.134328	0.123023	0.124813	0.123537	0.124478	0.121037	0.12164
													0.109011	184	1304	162.208	1325.79	0.0698839	0.133829	0.128726	0.122601	0.128295	0.124066	0.124187	0.123783	0.126081	0.123656
													0.109011	184	1304	162.208	1325.79	0.0698839	0.118959	0.131436	0.133262	0.136204	0.121824	0.124187	0.121697	0.123919	0.123656
													0.109011	186	1302	162.208	1325.79	0.0478131	0.13197	0.123306	0.119403	0.125659	0.12855	0.124187	0.12726	0.120317	0.125
													0.109011	186	1302	162.208	1325.79	0.0478131	0.122677	0.116531	0.115139	0.129174	0.125561	0.124187	0.121001	0.123919	0.125
													0.109011	181	1307	162.208	1325.79	0.118025	0.122677	0.124661	0.114072	0.118629	0.12855	0.123537	0.123783	0.123919	0.12164
													0.109011	185	1303	162.208	1325.79	0.0579807	0.144981	0.104336	0.128998	0.123902	0.121824	0.124187	0.121697	0.121037	0.124328
													0.109011	186	1302	162.208	1325.79	0.0478131	0.122677	0.123306	0.117271	0.123902	0.12855	0.124187	0.126565	0.128963	0.125
													0.109011	187	1301	162.208	1325.79	0.039188	0.128253	0.113821	0.109808	0.119508	0.125561	0.124187	0.123783	0.12536	0.125672
													0.109011	186	1302	162.208	1325.79	0.0478131	0.118959	0.121951	0.1258	0.129174	0.125561	0.124187	0.121001	0.127522	0.125
													0.109011	180	1308	162.208	1325.79	0.13889	0.1171	0.121951	0.136461	0.123023	0.123318	0.124187	0.123783	0.121758	0.120968
													0.109011	185	1303	162.208	1325.79	0.0579807	0.150558	0.131436	0.128998	0.125659	0.124813	0.124187	0.125174	0.123919	0.124328
													0.109011	185	1303	162.208	1325.79	0.0579807	0.111524	0.123306	0.122601	0.112478	0.129297	0.124187	0.121001	0.126801	0.124328
													0.109011	184	1304	162.208	1325.79	0.0698839	0.124535	0.123306	0.121535	0.123902	0.123318	0.123537	0.125174	0.126081	0.123656
													0.109011	182	1306	162.208	1325.79	0.0997022	0.111524	0.123306	0.128998	0.130053	0.126308	0.123537	0.120306	0.127522	0.122312
													0.109011	186	1302	162.208	1325.79	0.0478131	0.137546	0.134146	0.1258	0.130931	0.12855	0.124187	0.125174	0.123919	0.125
													0.109011	185	1303	162.208	1325.79	0.0579807	0.111524	0.116531	0.124733	0.125659	0.12855	0.123537	0.125174	0.127522	0.124328
													0.109011	184	1304	162.208	1325.79	0.0698839	0.133829	0.120596	0.124733	0.118629	0.127055	0.123537	0.124478	0.121758	0.123656
													0.109011	183	1305	162.208	1325.79	0.0837231	0.111524	0.120596	0.130064	0.118629	0.124813	0.124187	0.125869	0.123919	0.122984
													0.109011	181	1307	162.208	1325.79	0.118025	0.109665	0.115176	0.127932	0.113357	0.121076	0.124187	0.122392	0.12464	0.12164
													0.109011	185	1303	162.208	1325.79	0.0579807	0.120818	0.131436	0.127932	0.123023	0.123318	0.124187	0.123783	0.12536	0.124328
													0.109011	185	1303	162.208	1325.79	0.0579807	0.10223	0.142276	0.116205	0.128295	0.122571	0.124187	0.121697	0.126081	0.124328
													0.109011	182	1306	162.208	1325.79	0.0997022	0.120818	0.109756	0.136461	0.126538	0.120329	0.124187	0.127955	0.129683	0.122312
													0.109011	185	1303	162.208	1325.79	0.0579807	0.126394	0.128726	0.1258	0.12478	0.126308	0.124187	0.124478	0.122478	0.124328
													0.109011	185	1303	162.208	1325.79	0.0579807	0.128253	0.119241	0.126866	0.120387	0.121076	0.124187	0.123088	0.123199	0.124328
													0.109011	186	1302	162.208	1325.79	0.0478131	0.144981	0.117886	0.13113	0.127417	0.125561	0.124187	0.121697	0.117435	0.125
													0.109011	182	1306	162.208	1325.79	0.0997022	0.113383	0.136856	0.124733	0.125659	0.123318	0.124187	0.125174	0.126081	0.122312
													0.109011	187	1301	162.208	1325.79	0.039188	0.113383	0.117886	0.120469	0.126538	0.121824	0.124187	0.121001	0.123919	0.125672
													0.109011	183	1305	162.208	1325.79	0.0837231	0.139405	0.127371	0.122601	0.113357	0.123318	0.124187	0.125174	0.12464	0.122984
													0.109011	181	1307	162.208	1325.79	0.118025	0.133829	0.119241	0.118337	0.127417	0.121076	0.124187	0.123088	0.121758	0.12164
													0.109011	182	1306	162.208	1325.79	0.0997022	0.133829	0.119241	0.116205	0.120387	0.119581	0.124187	0.125869	0.12536	0.122312
													0.109011	187	1301	162.208	1325.79	0.039188	0.13197	0.130081	0.126866	0.123902	0.129297	0.124187	0.123783	0.126081	0.125672
													0.109011	181	1307	162.208	1325.79	0.118025	0.137546	0.131436	0.133262	0.120387	0.120329	0.124187	0.128651	0.126081	0.12164
													0.109011	187	1301	162.208	1325.79	0.039188	0.130112	0.116531	0.130064	0.12478	0.129297	0.124187	0.122392	0.128242	0.125672
													0.109011	187	1301	162.208	1325.79	0.039188	0.139405	0.132791	0.127932	0.121265	0.124066	0.124187	0.125174	0.117435	0.125672
													0.109011	186	1302	162.208	1325.79	0.0478131	0.14684	0.115176	0.113006	0.129174	0.129297	0.124187	0.125869	0.128242	0.125
													0.109011	180	1308	162.208	1325.79	0.13889	0.143123	0.116531	0.13113	0.122144	0.121824	0.123537	0.124478	0.121758	0.120968
													0.109011	185	1303	162.208	1325.79	0.0579807	0.128253	0.119241	0.120469	0.113357	0.121824	0.124187	0.122392	0.12464	0.124328
													0.109011	188	1300	162.208	1325.79	0.0319218	0.109665	0.119241	0.105544	0.122144	0.120329	0.124187	0.126565	0.12464	0.126344
													0.109011	186	1302	162.208	1325.79	0.0478131	0.135688	0.107046	0.120469	0.134446	0.126308	0.124187	0.124478	0.123919	0.125
													0.109011	185	1303	162.208	1325.79	0.0579807	0.122677	0.119241	0.135394	0.127417	0.121824	0.124187	0.123088	0.121037	0.124328
													0.109011	188	1300	162.208	1325.79	0.0319218	0.113383	0.126016	0.122601	0.11775	0.125561	0.124187	0.125174	0.115274	0.126344
													0.109011	188	1300	162.208	1325.79	0.0319218	0.139405	0.115176	0.132196	0.119508	0.125561	0.124187	0.123088	0.126081	0.126344
													0.109011	186	1302	162.208	1325.79	0.0478131	0.120818	0.121951	0.1258	0.133568	0.121824	0.124187	0.119611	0.123919	0.125
													0.109011	185	1303	162.208	1325.79	0.0579807	0.139405	0.121951	0.124733	0.122144	0.121824	0.124187	0.127955	0.12464	0.124328
													0.109011	185	1303	162.208	1325.79	0.0579807	0.128253	0.128726	0.118337	0.11775	0.119581	0.124187	0.122392	0.122478	0.124328
													0.109011	185	1303	162.208	1325.79	0.0579807	0.113383	0.119241	0.130064	0.127417	0.127803	0.123537	0.124478	0.122478	0.124328
													0.109011	182	1306	162.208	1325.79	0.0997022	0.130112	0.130081	0.128998	0.125659	0.124813	0.124187	0.124478	0.118156	0.122312
													0.109011	177	1311	162.208	1325.79	0.218551	0.133829	0.120596	0.130064	0.121265	0.124813	0.124187	0.126565	0.123919	0.118952
													0.109011	183	1305	162.208	1325.79	0.0837231	0.111524	0.120596	0.107676	0.121265	0.124813	0.124187	0.119611	0.127522	0.122984
													0.109011	183	1305	162.208	1325.79	0.0837231	0.133829	0.124661	0.123667	0.120387	0.118834	0.124187	0.122392	0.128963	0.122984
													0.109011	188	1300	162.208	1325.79	0.0319218	0.141264	0.115176	0.1258	0.125659	0.118834	0.123537	0.123088	0.127522	0.126344
													0.109011	188	1300	162.208	1325.79	0.0319218	0.105948	0.117886	0.13113	0.130053	0.121076	0.124187	0.123783	0.115274	0.126344
													0.109011	182	1306	162.208	1325.79	0.0997022	0.118959	0.139566	0.113006	0.115993	0.127055	0.124187	0.123783	0.127522	0.122312
													0.109011	185	1303	162.208	1325.79	0.0579807	0.135688	0.139566	0.119403	0.110721	0.126308	0.123537	0.125174	0.118156	0.124328
													0.109011	188	1300	162.208	1325.79	0.0319218	0.120818	0.112466	0.127932	0.123023	0.124813	0.124187	0.124478	0.12464	0.126344
													0.109011	188	1300	162.208	1325.79	0.0319218	0.126394	0.139566	0.124733	0.121265	0.127055	0.124187	0.124478	0.122478	0.126344
													0.109011	181	1307	162.208	1325.79	0.118025	0.148699	0.134146	0.127932	0.11775	0.124813	0.124187	0.121001	0.118876	0.12164
													0.109011	181	1307	162.208	1325.79	0.118025	0.118959	0.121951	0.11194	0.121265	0.118087	0.124187	0.125869	0.127522	0.12164
													0.109011	184	1304	162.208	1325.79	0.0698839	0.157993	0.119241	0.123667	0.129174	0.124066	0.124187	0.116829	0.123199	0.123656
													0.109011	185	1303	162.208	1325.79	0.0579807	0.107807	0.132791	0.120469	0.125659	0.122571	0.124187	0.121001	0.12464	0.124328
													0.109011	190	1298	162.208	1325.79	0.0207914	0.128253	0.131436	0.115139	0.12478	0.124066	0.123537	0.126565	0.123199	0.127688
													0.109011	188	1300	162.208	1325.79	0.0319218	0.098513	0.126016	0.119403	0.129174	0.124813	0.123537	0.124478	0.12536	0.126344
													0.109011	188	1300	162.208	1325.79	0.0319218	0.1171	0.146341	0.121535	0.114236	0.123318	0.124187	0.121697	0.121758	0.126344
													0.109011	184	1304	162.208	1325.79	0.0698839	0.109665	0.112466	0.134328	0.116872	0.121824	0.124187	0.124478	0.12536	0.123656
													0.109011	185	1303	162.208	1325.79	0.0579807	0.154275	0.127371	0.127932	0.125659	0.122571	0.123537	0.125869	0.123199	0.124328
													0.109011	184	1304	162.208	1325.79	0.0698839	0.113383	0.135501	0.117271	0.128295	0.124813	0.124187	0.122392	0.126801	0.123656
													0.109011	184	1304	162.208	1325.79	0.0698839	0.109665	0.139566	0.126866	0.129174	0.127055	0.123537	0.124478	0.126801	0.123656
													0.109011	184	1304	162.208	1325.79	0.0698839	0.128253	0.124661	0.114072	0.123902	0.124066	0.124187	0.124478	0.121037	0.123656
													0.109011	182	1306	162.208	1325.79	0.0997022	0.105948	0.116531	0.122601	0.125659	0.124066	0.123537	0.121697	0.123199	0.122312
													0.109011	185	1303	162.208	1325.79	0.0579807	0.135688	0.127371	0.128998	0.119508	0.125561	0.123537	0.123088	0.127522	0.124328
													0.109011	183	1305	162.208	1325.79	0.0837231	0.122677	0.112466	0.13113	0.129174	0.124813	0.124187	0.12726	0.123199	0.122984
													0.109011	182	1306	162.208	1325.79	0.0997022	0.141264	0.119241	0.116205	0.136204	0.121076	0.124187	0.124478	0.120317	0.122312
													0.109011	186	1302	162.208	1325.79	0.0478131	0.113383	0.135501	0.122601	0.129174	0.123318	0.124187	0.124478	0.122478	0.125
													0.109011	184	1304	162.208	1325.79	0.0698839	0.124535	0.121951	0.128998	0.130931	0.125561	0.124187	0.121697	0.123199	0.123656
													0.109011	181	1307	162.208	1325.79	0.118025	0.118959	0.123306	0.1258	0.118629	0.123318	0.124187	0.123783	0.121037	0.12164
													0.109011	185	1303	162.208	1325.79	0.0579807	0.118959	0.119241	0.136461	0.130053	0.118834	0.124187	0.125174	0.129683	0.124328
													0.109011	183	1305	162.208	1325.79	0.0837231	0.111524	0.124661	0.118337	0.123902	0.121824	0.124187	0.124478	0.123919	0.122984
													0.109011	181	1307	162.208	1325.79	0.118025	0.122677	0.128726	0.123667	0.130931	0.125561	0.124187	0.125869	0.123199	0.12164
													0.109011	182	1306	162.208	1325.79	0.0997022	0.126394	0.104336	0.121535	0.123023	0.123318	0.124187	0.123088	0.123199	0.122312
													0.109011	184	1304	162.208	1325.79	0.0698839	0.100372	0.117886	0.133262	0.12478	0.125561	0.124187	0.125174	0.118876	0.123656
													0.109011	183	1305	162.208	1325.79	0.0837231	0.141264	0.121951	0.1258	0.12478	0.126308	0.124187	0.125174	0.123919	0.122984
													0.109011	182	1306	162.208	1325.79	0.0997022	0.135688	0.131436	0.130064	0.12478	0.121076	0.124187	0.123088	0.121758	0.122312
													0.109011	189	1299	162.208	1325.79	0.0258425	0.150558	0.116531	0.1258	0.120387	0.124813	0.123537	0.120306	0.121037	0.127016
													0.109011	185	1303	162.208	1325.79	0.0579807	0.10223	0.111111	0.117271	0.120387	0.124066	0.123537	0.123783	0.122478	0.124328
													0.109011	187	1301	162.208	1325.79	0.039188	0.135688	0.124661	0.126866	0.114236	0.125561	0.124187	0.120306	0.129683	0.125672
													0.109011	183	1305	162.208	1325.79	0.0837231	0.122677	0.121951	0.11194	0.122144	0.125561	0.124187	0.125174	0.12536	0.122984
													0.109011	183	1305	162.208	1325.79	0.0837231	0.152416	0.128726	0.13113	0.130931	0.123318	0.124187	0.123783	0.118156	0.122984
													0.109011	186	1302	162.208	1325.79	0.0478131	0.113383	0.119241	0.1258	0.11775	0.124813	0.124187	0.121697	0.128242	0.125
													0.109011	186	1302	162.208	1325.79	0.0478131	0.144981	0.126016	0.1258	0.12478	0.125561	0.124187	0.125174	0.119597	0.125
													0.109011	187	1301	162.208	1325.79	0.039188	0.120818	0.130081	0.113006	0.133568	0.121076	0.123537	0.122392	0.123919	0.125672
													0.109011	185	1303	162.208	1325.79	0.0579807	0.135688	0.131436	0.132196	0.125659	0.126308	0.124187	0.123783	0.127522	0.124328
													0.109011	183	1305	162.208	1325.79	0.0837231	0.139405	0.127371	0.128998	0.121265	0.127803	0.123537	0.125869	0.121037	0.122984
													0.109011	186	1302	162.208	1325.79	0.0478131	0.13197	0.130081	0.133262	0.123023	0.119581	0.123537	0.124478	0.126801	0.125
													0.109011	182	1306	162.208	1325.79	0.0997022	0.109665	0.120596	0.127932	0.121265	0.123318	0.124187	0.124478	0.120317	0.122312
													0.109011	184	1304	162.208	1325.79	0.0698839	0.1171	0.119241	0.127932	0.126538	0.124066	0.123537	0.126565	0.126081	0.123656
													0.109011	186	1302	162.208	1325.79	0.0478131	0.107807	0.127371	0.119403	0.122144	0.118834	0.124187	0.126565	0.126801	0.125
													0.109011	185	1303	162.208	1325.79	0.0579807	0.137546	0.111111	0.122601	0.127417	0.125561	0.124187	0.116829	0.123919	0.124328
													0.109011	183	1305	162.208	1325.79	0.0837231	0.126394	0.120596	0.128998	0.122144	0.122571	0.124187	0.123783	0.121758	0.122984
													0.109011	183	1305	162.208	1325.79	0.0837231	0.126394	0.131436	0.119403	0.121265	0.123318	0.124187	0.125174	0.123199	0.122984
													0.109011	186	1302	162.208	1325.79	0.0478131	0.109665	0.128726	0.13113	0.122144	0.124066	0.124187	0.125869	0.123199	0.125
													0.109011	187	1301	162.208	1325.79	0.039188	0.115242	0.123306	0.114072	0.121265	0.129297	0.123537	0.123088	0.126081	0.125672
													0.109011	184	1304	162.208	1325.79	0.0698839	0.135688	0.132791	0.118337	0.123902	0.127803	0.123537	0.122392	0.119597	0.123656
													0.109011	185	1303	162.208	1325.79	0.0579807	0.130112	0.124661	0.117271	0.120387	0.123318	0.124187	0.123783	0.119597	0.124328
													0.109011	183	1305	162.208	1325.79	0.0837231	0.133829	0.120596	0.113006	0.125659	0.120329	0.123537	0.121697	0.122478	0.122984
													0.109011	187	1301	162.208	1325.79	0.039188	0.122677	0.127371	0.13113	0.128295	0.127055	0.124187	0.122392	0.12464	0.125672
													0.109011	185	1303	162.208	1325.79	0.0579807	0.130112	0.121951	0.118337	0.123023	0.124813	0.124187	0.123783	0.12464	0.124328
													0.109011	187	1301	162.208	1325.79	0.039188	0.120818	0.108401	0.127932	0.108084	0.122571	0.124187	0.123088	0.120317	0.125672
													0.109011	182	1306	162.208	1325.79	0.0997022	0.126394	0.119241	0.121535	0.129174	0.126308	0.124187	0.119611	0.130403	0.122312
													0.109011	188	1300	162.208	1325.79	0.0319218	0.141264	0.121951	0.124733	0.120387	0.123318	0.124187	0.124478	0.123199	0.126344
													0.109011	190	1298	162.208	1325.79	0.0207914	0.128253	0.127371	0.130064	0.122144	0.123318	0.124187	0.123088	0.12464	0.127688
													0.109011	186	1302	162.208	1325.79	0.0478131	0.122677	0.134146	0.130064	0.123902	0.130045	0.124187	0.123088	0.122478	0.125
													0.109011	186	1302	162.208	1325.79	0.0478131	0.130112	0.123306	0.118337	0.127417	0.130045	0.124187	0.125869	0.119597	0.125
													0.109011	183	1305	162.208	1325.79	0.0837231	0.137546	0.117886	0.121535	0.125659	0.127803	0.124187	0.125174	0.123199	0.122984
													0.109011	188	1300	162.208	1325.79	0.0319218	0.113383	0.132791	0.1258	0.123902	0.126308	0.124187	0.125174	0.123919	0.126344
													0.109011	182	1306	162.208	1325.79	0.0997022	0.111524	0.131436	0.130064	0.130931	0.122571	0.124187	0.125174	0.120317	0.122312
													0.109011	184	1304	162.208	1325.79	0.0698839	0.126394	0.121951	0.118337	0.122144	0.123318	0.124187	0.122392	0.126801	0.123656
													0.109011	182	1306	162.208	1325.79	0.0997022	0.118959	0.130081	0.130064	0.113357	0.121824	0.123537	0.123088	0.12536	0.122312
													0.109011	183	1305	162.208	1325.79	0.0837231	0.137546	0.124661	0.117271	0.128295	0.116592	0.123537	0.125869	0.122478	0.122984
													0.109011	184	1304	162.208	1325.79	0.0698839	0.152416	0.130081	0.133262	0.128295	0.124813	0.124187	0.12726	0.118876	0.123656
													0.109011	184	1304	162.208	1325.79	0.0698839	0.122677	0.120596	0.119403	0.13181	0.12855	0.123537	0.123088	0.121758	0.123656
													0.109011	185	1303	162.208	1325.79	0.0579807	0.128253	0.136856	0.128998	0.116872	0.122571	0.124187	0.122392	0.126801	0.124328
													0.109011	185	1303	162.208	1325.79	0.0579807	0.137546	0.124661	0.122601	0.125659	0.122571	0.124187	0.125174	0.123199	0.124328
													0.109011	187	1301	162.208	1325.79	0.039188	0.120818	0.113821	0.134328	0.126538	0.121076	0.124187	0.124478	0.120317	0.125672
													0.109011	181	1307	162.208	1325.79	0.118025	0.113383	0.128726	0.118337	0.122144	0.120329	0.124187	0.121001	0.127522	0.12164
													0.109011	183	1305	162.208	1325.79	0.0837231	0.126394	0.098916	0.122601	0.129174	0.123318	0.124187	0.123783	0.123199	0.122984
													0.109011	182	1306	162.208	1325.79	0.0997022	0.124535	0.120596	0.123667	0.12478	0.125561	0.124187	0.123783	0.121037	0.122312
													0.109011	184	1304	162.208	1325.79	0.0698839	0.126394	0.126016	0.127932	0.125659	0.124066	0.123537	0.125174	0.127522	0.123656
													0.109011	186	1302	162.208	1325.79	0.0478131	0.137546	0.132791	0.138593	0.127417	0.125561	0.122887	0.123088	0.12464	0.125
													0.109011	186	1302	162.208	1325.79	0.0478131	0.126394	0.116531	0.124733	0.123023	0.127055	0.124187	0.125174	0.122478	0.125
													0.109011	186	1302	162.208	1325.79	0.0478131	0.124535	0.132791	0.123667	0.129174	0.126308	0.124187	0.118915	0.127522	0.125
													0.109011	190	1298	162.208	1325.79	0.0207914	0.124535	0.124661	0.120469	0.11775	0.119581	0.124187	0.123088	0.123919	0.127688
													0.109011	187	1301	162.208	1325.79	0.039188	0.111524	0.124661	0.117271	0.128295	0.126308	0.123537	0.123088	0.118876	0.125672
													0.109011	183	1305	162.208	1325.79	0.0837231	0.124535	0.123306	0.119403	0.115993	0.124066	0.123537	0.124478	0.123919	0.122984
													0.109011	188	1300	162.208	1325.79	0.0319218	0.128253	0.127371	0.1258	0.11775	0.120329	0.124187	0.123783	0.123919	0.126344
													0.109011	185	1303	162.208	1325.79	0.0579807	0.1171	0.107046	0.126866	0.119508	0.122571	0.124187	0.122392	0.122478	0.124328
													0.109011	179	1309	162.208	1325.79	0.162487	0.105948	0.126016	0.130064	0.120387	0.126308	0.123537	0.122392	0.121758	0.120296
													0.109011	187	1301	162.208	1325.79	0.039188	0.111524	0.124661	0.116205	0.126538	0.126308	0.124187	0.121001	0.126801	0.125672
													0.109011	187	1301	162.208	1325.79	0.039188	0.130112	0.128726	0.118337	0.12478	0.121824	0.124187	0.124478	0.119597	0.125672
													0.109011	186	1302	162.208	1325.79	0.0478131	0.124535	0.112466	0.120469	0.118629	0.126308	0.123537	0.125869	0.121037	0.125
													0.109011	188	1300	162.208	1325.79	0.0319218	0.1171	0.111111	0.133262	0.120387	0.123318	0.124187	0.123783	0.123199	0.126344
													0.109011	183	1305	162.208	1325.79	0.0837231	0.10223	0.124661	0.119403	0.13181	0.127055	0.124187	0.125869	0.12464	0.122984
													0.109011	189	1299	162.208	1325.79	0.0258425	0.141264	0.128726	0.114072	0.123902	0.121076	0.123537	0.123783	0.12464	0.127016
													0.109011	186	1302	162.208	1325.79	0.0478131	0.120818	0.123306	0.132196	0.130053	0.124813	0.124187	0.124478	0.118876	0.125
													0.109011	183	1305	162.208	1325.79	0.0837231	0.139405	0.130081	0.134328	0.123902	0.121824	0.124187	0.123088	0.12536	0.122984
													0.109011	190	1298	162.208	1325.79	0.0207914	0.1171	0.121951	0.121535	0.125659	0.124813	0.124187	0.121001	0.12536	0.127688
													0.109011	181	1307	162.208	1325.79	0.118025	0.133829	0.143631	0.124733	0.12478	0.126308	0.124187	0.123783	0.116715	0.12164
													0.109011	185	1303	162.208	1325.79	0.0579807	0.128253	0.113821	0.121535	0.116872	0.120329	0.123537	0.124478	0.126081	0.124328
													0.109011	184	1304	162.208	1325.79	0.0698839	0.124535	0.112466	0.127932	0.126538	0.126308	0.123537	0.123088	0.12464	0.123656
													0.109011	183	1305	162.208	1325.79	0.0837231	0.128253	0.124661	0.121535	0.126538	0.121824	0.124187	0.126565	0.128242	0.122984
													0.109011	187	1301	162.208	1325.79	0.039188	0.113383	0.120596	0.13113	0.126538	0.130045	0.124187	0.122392	0.12536	0.125672
													0.109011	184	1304	162.208	1325.79	0.0698839	0.122677	0.113821	0.123667	0.11775	0.124813	0.123537	0.123088	0.12464	0.123656
													0.109011	187	1301	162.208	1325.79	0.039188	0.107807	0.120596	0.122601	0.125659	0.118834	0.124187	0.122392	0.123919	0.125672
													0.109011	181	1307	162.208	1325.79	0.118025	0.130112	0.124661	0.134328	0.129174	0.127055	0.124187	0.123783	0.123919	0.12164
													0.109011	183	1305	162.208	1325.79	0.0837231	0.115242	0.112466	0.11194	0.115993	0.122571	0.124187	0.125869	0.12536	0.122984
													0.109011	186	1302	162.208	1325.79	0.0478131	0.128253	0.127371	0.120469	0.130053	0.121824	0.124187	0.124478	0.126801	0.125
													0.109011	184	1304	162.208	1325.79	0.0698839	0.143123	0.130081	0.13113	0.119508	0.124066	0.123537	0.123783	0.121037	0.123656
													0.109011	187	1301	162.208	1325.79	0.039188	0.14684	0.119241	0.133262	0.120387	0.124066	0.124187	0.124478	0.121037	0.125672
													0.109011	184	1304	162.208	1325.79	0.0698839	0.133829	0.120596	0.124733	0.126538	0.124813	0.123537	0.121001	0.121758	0.123656
													0.109011	185	1303	162.208	1325.79	0.0579807	0.124535	0.124661	0.116205	0.125659	0.118087	0.124187	0.123783	0.123919	0.124328
													0.109011	183	1305	162.208	1325.79	0.0837231	0.133829	0.124661	0.128998	0.129174	0.121824	0.124187	0.121697	0.123919	0.122984
													0.109011	183	1305	162.208	1325.79	0.0837231	0.137546	0.127371	0.128998	0.119508	0.129297	0.124187	0.121001	0.121758	0.122984
													0.109011	182	1306	162.208	1325.79	0.0997022	0.13197	0.127371	0.146055	0.134446	0.127055	0.124187	0.124478	0.122478	0.122312
													0.109011	182	1306	162.208	1325.79	0.0997022	0.126394	0.108401	0.1258	0.122144	0.120329	0.122887	0.122392	0.123199	0.122312
													0.109011	184	1304	162.208	1325.79	0.0698839	0.130112	0.117886	0.116205	0.119508	0.126308	0.123537	0.124478	0.118876	0.123656
													0.109011	186	1302	162.208	1325.79	0.0478131	0.13197	0.119241	0.128998	0.121265	0.119581	0.124187	0.12726	0.121037	0.125
													0.109011	179	1309	162.208	1325.79	0.162487	0.10223	0.117886	0.122601	0.13181	0.127055	0.124187	0.124478	0.126081	0.120296
													0.109011	188	1300	162.208	1325.79	0.0319218	0.130112	0.128726	0.116205	0.119508	0.121076	0.124187	0.126565	0.12536	0.126344
													0.109011	187	1301	162.208	1325.79	0.039188	0.130112	0.123306	0.110874	0.12478	0.115845	0.123537	0.121001	0.127522	0.125672
													0.109011	184	1304	162.208	1325.79	0.0698839	0.113383	0.124661	0.11194	0.123023	0.12855	0.124187	0.121001	0.123199	0.123656
													0.109011	187	1301	162.208	1325.79	0.039188	0.13197	0.123306	0.121535	0.130053	0.12855	0.124187	0.126565	0.123199	0.125672
													0.109011	188	1300	162.208	1325.79	0.0319218	0.113383	0.119241	0.139659	0.12478	0.12855	0.124187	0.125174	0.127522	0.126344
													0.109011	183	1305	162.208	1325.79	0.0837231	0.135688	0.119241	0.124733	0.12478	0.122571	0.124187	0.125174	0.128963	0.122984
													0.109011	186	1302	162.208	1325.79	0.0478131	0.141264	0.127371	0.116205	0.125659	0.121824	0.124187	0.127955	0.123199	0.125
													0.109011	184	1304	162.208	1325.79	0.0698839	0.126394	0.124661	0.143923	0.122144	0.123318	0.124187	0.125174	0.126801	0.123656
													0.109011	186	1302	162.208	1325.79	0.0478131	0.122677	0.111111	0.134328	0.129174	0.121824	0.124187	0.124478	0.12464	0.125
													0.109011	185	1303	162.208	1325.79	0.0579807	0.107807	0.119241	0.124733	0.130053	0.121076	0.123537	0.124478	0.128242	0.124328
													0.109011	187	1301	162.208	1325.79	0.039188	0.111524	0.124661	0.127932	0.133568	0.123318	0.124187	0.124478	0.121758	0.125672
													0.109011	185	1303	162.208	1325.79	0.0579807	0.098513	0.121951	0.114072	0.121265	0.121824	0.124187	0.121001	0.119597	0.124328
													0.109011	181	1307	162.208	1325.79	0.118025	0.1171	0.120596	0.110874	0.129174	0.122571	0.124187	0.121001	0.126801	0.12164
													0.109011	183	1305	162.208	1325.79	0.0837231	0.154275	0.116531	0.122601	0.127417	0.130792	0.124187	0.121697	0.128242	0.122984
													0.109011	182	1306	162.208	1325.79	0.0997022	0.130112	0.109756	0.137527	0.123902	0.124813	0.124187	0.125869	0.12464	0.122312
													0.109011	186	1302	162.208	1325.79	0.0478131	0.124535	0.130081	0.130064	0.11775	0.124813	0.124187	0.127955	0.126801	0.125
													0.109011	183	1305	162.208	1325.79	0.0837231	0.137546	0.102981	0.134328	0.118629	0.122571	0.123537	0.130042	0.121758	0.122984
													0.109011	187	1301	162.208	1325.79	0.039188	0.126394	0.121951	0.124733	0.127417	0.124066	0.124187	0.123088	0.121758	0.125672
													0.109011	185	1303	162.208	1325.79	0.0579807	0.120818	0.132791	0.1258	0.115993	0.119581	0.124187	0.125869	0.115994	0.124328
													0.109011	183	1305	162.208	1325.79	0.0837231	0.135688	0.107046	0.130064	0.126538	0.129297	0.124187	0.123088	0.121758	0.122984
													0.109011	186	1302	162.208	1325.79	0.0478131	0.104089	0.097561	0.13113	0.123023	0.127055	0.124187	0.127955	0.12464	0.125
													0.109011	184	1304	162.208	1325.79	0.0698839	0.113383	0.120596	0.122601	0.130931	0.120329	0.124187	0.121697	0.126801	0.123656
													0.109011	185	1303	162.208	1325.79	0.0579807	0.109665	0.123306	0.1258	0.125659	0.120329	0.123537	0.127955	0.121758	0.124328
													0.109011	182	1306	162.208	1325.79	0.0997022	0.133829	0.132791	0.1258	0.129174	0.123318	0.124187	0.123088	0.123199	0.122312
													0.109011	183	1305	162.208	1325.79	0.0837231	0.118959	0.123306	0.128998	0.123902	0.127803	0.124187	0.122392	0.122478	0.122984
													0.109011	189	1299	162.208	1325.79	0.0258425	0.118959	0.124661	0.1258	0.119508	0.126308	0.124187	0.125174	0.115994	0.127016
													0.109011	182	1306	162.208	1325.79	0.0997022	0.14684	0.120596	0.116205	0.12478	0.124066	0.124187	0.121697	0.126801	0.122312
													0.109011	188	1300	162.208	1325.79	0.0319218	0.124535	0.121951	0.120469	0.116872	0.126308	0.124187	0.126565	0.131124	0.126344
													0.109011	185	1303	162.208	1325.79	0.0579807	0.115242	0.117886	0.13113	0.127417	0.125561	0.124187	0.12726	0.12464	0.124328
													0.109011	181	1307	162.208	1325.79	0.118025	0.13197	0.128726	0.117271	0.126538	0.126308	0.124187	0.123783	0.116715	0.12164
													0.109011	177	1311	162.208	1325.79	0.218551	0.126394	0.120596	0.122601	0.122144	0.121824	0.123537	0.125174	0.12464	0.118952
													0.109011	186	1302	162.208	1325.79	0.0478131	0.122677	0.132791	0.121535	0.109842	0.124813	0.124187	0.123783	0.123199	0.125
													0.109011	185	1303	162.208	1325.79	0.0579807	0.126394	0.115176	0.123667	0.113357	0.129297	0.124187	0.122392	0.121037	0.124328
													0.109011	189	1299	162.208	1325.79	0.0258425	0.1171	0.130081	0.121535	0.116872	0.12855	0.124187	0.122392	0.123919	0.127016
													0.109011	187	1301	162.208	1325.79	0.039188	0.111524	0.107046	0.124733	0.122144	0.127055	0.124187	0.125174	0.122478	0.125672
													0.109011	183	1305	162.208	1325.79	0.0837231	0.124535	0.105691	0.127932	0.130053	0.122571	0.123537	0.121697	0.12464	0.122984
													0.109011	183	1305	162.208	1325.79	0.0837231	0.118959	0.119241	0.117271	0.119508	0.12855	0.122887	0.125174	0.126801	0.122984
													0.109011	182	1306	162.208	1325.79	0.0997022	0.107807	0.117886	0.117271	0.123902	0.125561	0.124187	0.123088	0.12464	0.122312
													0.109011	185	1303	162.208	1325.79	0.0579807	0.128253	0.115176	0.121535	0.129174	0.115845	0.123537	0.127955	0.121037	0.124328
													0.109011	187	1301	162.208	1325.79	0.039188	0.122677	0.123306	0.126866	0.123023	0.119581	0.124187	0.126565	0.123199	0.125672
													0.109011	183	1305	162.208	1325.79	0.0837231	0.124535	0.130081	0.116205	0.129174	0.121824	0.124187	0.122392	0.123199	0.122984
													0.109011	186	1302	162.208	1325.79	0.0478131	0.109665	0.126016	0.121535	0.130931	0.118087	0.124187	0.127955	0.121758	0.125
													0.109011	190	1298	162.208	1325.79	0.0207914	0.124535	0.121951	0.126866	0.123023	0.120329	0.124187	0.125174	0.128242	0.127688
													0.109011	181	1307	162.208	1325.79	0.118025	0.122677	0.134146	0.128998	0.123023	0.124813	0.124187	0.121697	0.121758	0.12164
													0.109011	184	1304	162.208	1325.79	0.0698839	0.126394	0.135501	0.120469	0.127417	0.126308	0.124187	0.124478	0.126081	0.123656
													0.109011	185	1303	162.208	1325.79	0.0579807	0.133829	0.126016	0.127932	0.13181	0.130792	0.124187	0.125869	0.122478	0.124328
													0.109011	185	1303	162.208	1325.79	0.0579807	0.115242	0.117886	0.119403	0.121265	0.124813	0.124187	0.125174	0.123199	0.124328
													0.109011	184	1304	162.208	1325.79	0.0698839	0.130112	0.116531	0.119403	0.119508	0.118087	0.123537	0.12726	0.120317	0.123656
													0.109011	185	1303	162.208	1325.79	0.0579807	0.128253	0.126016	0.117271	0.121265	0.124813	0.124187	0.128651	0.123199	0.124328
													0.109011	184	1304	162.208	1325.79	0.0698839	0.109665	0.127371	0.120469	0.123902	0.122571	0.124187	0.125869	0.121758	0.123656
													0.109011	183	1305	162.208	1325.79	0.0837231	0.124535	0.115176	0.133262	0.123902	0.12855	0.124187	0.121001	0.123919	0.122984
													0.109011	188	1300	162.208	1325.79	0.0319218	0.128253	0.134146	0.138593	0.126538	0.123318	0.124187	0.125174	0.12464	0.126344
													0.109011	185	1303	162.208	1325.79	0.0579807	0.135688	0.123306	0.119403	0.123902	0.121824	0.123537	0.123783	0.119597	0.124328
													0.109011	188	1300	162.208	1325.79	0.0319218	0.133829	0.124661	0.122601	0.11775	0.133034	0.123537	0.125869	0.123919	0.126344
													0.109011	183	1305	162.208	1325.79	0.0837231	0.111524	0.117886	0.122601	0.122144	0.123318	0.124187	0.123088	0.12464	0.122984
													0.109011	185	1303	162.208	1325.79	0.0579807	0.113383	0.121951	0.121535	0.130053	0.127803	0.124187	0.125869	0.120317	0.124328
													0.109011	183	1305	162.208	1325.79	0.0837231	0.109665	0.123306	0.133262	0.129174	0.123318	0.124187	0.12726	0.119597	0.122984
													0.109011	185	1303	162.208	1325.79	0.0579807	0.115242	0.136856	0.124733	0.123902	0.12855	0.124187	0.120306	0.127522	0.124328
													0.109011	186	1302	162.208	1325.79	0.0478131	0.130112	0.119241	0.126866	0.12478	0.118087	0.123537	0.124478	0.123199	0.125
													0.109011	185	1303	162.208	1325.79	0.0579807	0.13197	0.142276	0.130064	0.130053	0.127055	0.124187	0.123783	0.121037	0.124328
													0.109011	183	1305	162.208	1325.79	0.0837231	0.152416	0.115176	0.11194	0.125659	0.122571	0.124187	0.124478	0.123199	0.122984
													0.109011	186	1302	162.208	1325.79	0.0478131	0.141264	0.127371	0.130064	0.12478	0.126308	0.124187	0.123783	0.126801	0.125
													0.109011	186	1302	162.208	1325.79	0.0478131	0.137546	0.123306	0.126866	0.130931	0.125561	0.124187	0.123783	0.118876	0.125
													0.109011	183	1305	162.208	1325.79	0.0837231	0.120818	0.121951	0.120469	0.122144	0.127803	0.123537	0.121001	0.12464	0.122984
													0.109011	184	1304	162.208	1325.79	0.0698839	0.124535	0.130081	0.119403	0.137961	0.119581	0.124187	0.124478	0.118876	0.123656
													0.109011	187	1301	162.208	1325.79	0.039188	0.118959	0.123306	0.126866	0.128295	0.121076	0.123537	0.123088	0.119597	0.125672
													0.109011	189	1299	162.208	1325.79	0.0258425	0.137546	0.127371	0.118337	0.122144	0.119581	0.124187	0.125869	0.121758	0.127016
													0.109011	186	1302	162.208	1325.79	0.0478131	0.128253	0.128726	0.1258	0.123023	0.121824	0.123537	0.122392	0.123919	0.125
													0.109011	187	1301	162.208	1325.79	0.039188	0.133829	0.124661	0.126866	0.128295	0.125561	0.124187	0.122392	0.122478	0.125672
													0.109011	183	1305	162.208	1325.79	0.0837231	0.139405	0.120596	0.123667	0.13181	0.125561	0.124187	0.126565	0.121758	0.122984
													0.109011	187	1301	162.208	1325.79	0.039188	0.135688	0.123306	0.123667	0.121265	0.122571	0.124187	0.125869	0.121758	0.125672
													0.109011	185	1303	162.208	1325.79	0.0579807	0.120818	0.116531	0.117271	0.115114	0.124813	0.124187	0.125174	0.126801	0.124328
													0.109011	182	1306	162.208	1325.79	0.0997022	0.126394	0.128726	0.127932	0.125659	0.124066	0.123537	0.125869	0.128242	0.122312
													0.109011	184	1304	162.208	1325.79	0.0698839	0.124535	0.126016	0.117271	0.115993	0.130045	0.124187	0.120306	0.121037	0.123656
													0.109011	188	1300	162.208	1325.79	0.0319218	0.139405	0.116531	0.124733	0.127417	0.122571	0.123537	0.125869	0.118876	0.126344
													0.109011	186	1302	162.208	1325.79	0.0478131	0.1171	0.123306	0.127932	0.123902	0.121824	0.122887	0.12726	0.123919	0.125
													0.109011	183	1305	162.208	1325.79	0.0837231	0.133829	0.109756	0.114072	0.118629	0.122571	0.124187	0.124478	0.121758	0.122984
													0.109011	185	1303	162.208	1325.79	0.0579807	0.118959	0.119241	0.128998	0.12478	0.115845	0.124187	0.122392	0.123919	0.124328
													0.109011	185	1303	162.208	1325.79	0.0579807	0.1171	0.131436	0.127932	0.112478	0.127055	0.123537	0.123088	0.115994	0.124328
													0.109011	186	1302	162.208	1325.79	0.0478131	0.105948	0.119241	0.126866	0.122144	0.122571	0.124187	0.125174	0.12464	0.125
													0.109011	186	1302	162.208	1325.79	0.0478131	0.130112	0.128726	0.124733	0.129174	0.118087	0.124187	0.121001	0.120317	0.125
													0.109011	185	1303	162.208	1325.79	0.0579807	0.115242	0.127371	0.136461	0.130053	0.122571	0.124187	0.12726	0.12536	0.124328
													0.109011	184	1304	162.208	1325.79	0.0698839	0.133829	0.132791	0.130064	0.123902	0.124813	0.124187	0.126565	0.121037	0.123656
													0.109011	186	1302	162.208	1325.79	0.0478131	0.118959	0.130081	0.139659	0.122144	0.122571	0.123537	0.124478	0.12536	0.125
													0.109011	185	1303	162.208	1325.79	0.0579807	0.124535	0.116531	0.126866	0.126538	0.120329	0.124187	0.12726	0.126081	0.124328
													0.109011	181	1307	162.208	1325.79	0.118025	0.1171	0.142276	0.117271	0.123902	0.127803	0.124187	0.124478	0.126081	0.12164
													0.109011	184	1304	162.208	1325.79	0.0698839	0.141264	0.109756	0.126866	0.123902	0.118834	0.123537	0.123088	0.121037	0.123656
													0.109011	185	1303	162.208	1325.79	0.0579807	0.130112	0.113821	0.126866	0.12478	0.117339	0.124187	0.124478	0.122478	0.124328
													0.109011	181	1307	162.208	1325.79	0.118025	0.120818	0.105691	0.119403	0.116872	0.126308	0.124187	0.127955	0.119597	0.12164
													0.109011	187	1301	162.208	1325.79	0.039188	0.135688	0.119241	0.123667	0.114236	0.124813	0.124187	0.123783	0.12536	0.125672
													0.109011	190	1298	162.208	1325.79	0.0207914	0.128253	0.128726	0.141791	0.121265	0.122571	0.124187	0.124478	0.118876	0.127688
													0.109011	186	1302	162.208	1325.79	0.0478131	0.115242	0.123306	0.135394	0.129174	0.124066	0.124187	0.122392	0.126081	0.125
													0.109011	179	1309	162.208	1325.79	0.162487	0.115242	0.123306	0.122601	0.12478	0.124813	0.124187	0.125174	0.118156	0.120296
													0.109011	181	1307	162.208	1325.79	0.118025	0.135688	0.132791	0.110874	0.12478	0.129297	0.124187	0.121697	0.128242	0.12164
													0.109011	187	1301	162.208	1325.79	0.039188	0.124535	0.131436	0.1258	0.121265	0.125561	0.124187	0.125174	0.12536	0.125672
													0.109011	184	1304	162.208	1325.79	0.0698839	0.135688	0.127371	0.126866	0.126538	0.122571	0.124187	0.12726	0.12536	0.123656
													0.109011	182	1306	162.208	1325.79	0.0997022	0.133829	0.097561	0.126866	0.129174	0.124813	0.124187	0.122392	0.12536	0.122312
													0.109011	187	1301	162.208	1325.79	0.039188	0.126394	0.113821	0.124733	0.123902	0.124066	0.124187	0.121697	0.123199	0.125672
													0.109011	183	1305	162.208	1325.79	0.0837231	0.135688	0.134146	0.130064	0.13181	0.120329	0.123537	0.122392	0.12536	0.122984
													0.109011	185	1303	162.208	1325.79	0.0579807	0.124535	0.111111	0.121535	0.119508	0.124813	0.123537	0.124478	0.126081	0.124328
													0.109011	183	1305	162.208	1325.79	0.0837231	0.137546	0.120596	0.122601	0.113357	0.123318	0.123537	0.121697	0.119597	0.122984
													0.109011	182	1306	162.208	1325.79	0.0997022	0.109665	0.109756	0.120469	0.122144	0.124066	0.123537	0.121001	0.126081	0.122312
													0.109011	186	1302	162.208	1325.79	0.0478131	0.109665	0.124661	0.137527	0.137083	0.124066	0.124187	0.124478	0.120317	0.125
													0.109011	184	1304	162.208	1325.79	0.0698839	0.118959	0.131436	0.113006	0.11775	0.121824	0.123537	0.125174	0.126081	0.123656
													0.109011	180	1308	162.208	1325.79	0.13889	0.118959	0.124661	0.119403	0.126538	0.124813	0.124187	0.124478	0.121758	0.120968
													0.109011	183	1305	162.208	1325.79	0.0837231	0.109665	0.128726	0.119403	0.118629	0.124813	0.124187	0.121697	0.127522	0.122984
													0.109011	185	1303	162.208	1325.79	0.0579807	0.128253	0.123306	0.118337	0.12478	0.127803	0.124187	0.127955	0.118876	0.124328
													0.109011	182	1306	162.208	1325.79	0.0997022	0.143123	0.128726	0.115139	0.12478	0.129297	0.124187	0.124478	0.122478	0.122312
													0.109011	183	1305	162.208	1325.79	0.0837231	0.1171	0.136856	0.143923	0.125659	0.124813	0.123537	0.126565	0.128242	0.122984
													0.109011	181	1307	162.208	1325.79	0.118025	0.111524	0.127371	0.126866	0.130053	0.122571	0.123537	0.123088	0.126081	0.12164
													0.109011	187	1301	162.208	1325.79	0.039188	0.118959	0.113821	0.127932	0.123902	0.124813	0.124187	0.121697	0.12536	0.125672
													0.109011	183	1305	162.208	1325.79	0.0837231	0.1171	0.123306	0.126866	0.11775	0.121824	0.124187	0.124478	0.126801	0.122984
													0.109011	182	1306	162.208	1325.79	0.0997022	0.133829	0.126016	0.128998	0.130053	0.130045	0.123537	0.122392	0.128963	0.122312
													0.109011	181	1307	162.208	1325.79	0.118025	0.135688	0.119241	0.121535	0.118629	0.129297	0.124187	0.124478	0.12464	0.12164
													0.109011	184	1304	162.208	1325.79	0.0698839	0.130112	0.119241	0.110874	0.12478	0.124066	0.124187	0.121001	0.12536	0.123656
													0.109011	186	1302	162.208	1325.79	0.0478131	0.124535	0.112466	0.13113	0.120387	0.127055	0.123537	0.127955	0.12536	0.125
													0.109011	184	1304	162.208	1325.79	0.0698839	0.118959	0.131436	0.142857	0.128295	0.126308	0.124187	0.125174	0.123919	0.123656
													0.109011	184	1304	162.208	1325.79	0.0698839	0.139405	0.130081	0.1258	0.121265	0.125561	0.124187	0.127955	0.121758	0.123656
													0.109011	181	1307	162.208	1325.79	0.118025	0.118959	0.123306	0.136461	0.128295	0.124813	0.124187	0.120306	0.123919	0.12164
													0.109011	184	1304	162.208	1325.79	0.0698839	0.133829	0.121951	0.120469	0.130053	0.123318	0.124187	0.122392	0.120317	0.123656
													0.109011	186	1302	162.208	1325.79	0.0478131	0.13197	0.123306	0.13113	0.122144	0.121824	0.124187	0.120306	0.12536	0.125
													0.109011	187	1301	162.208	1325.79	0.039188	0.118959	0.120596	0.122601	0.119508	0.120329	0.123537	0.125869	0.12536	0.125672
													0.109011	186	1302	162.208	1325.79	0.0478131	0.143123	0.127371	0.116205	0.116872	0.124066	0.124187	0.123783	0.122478	0.125
													0.109011	183	1305	162.208	1325.79	0.0837231	0.137546	0.109756	0.115139	0.128295	0.118834	0.124187	0.126565	0.12536	0.122984
													0.109011	185	1303	162.208	1325.79	0.0579807	0.126394	0.130081	0.120469	0.126538	0.120329	0.123537	0.127955	0.122478	0.124328
													0.109011	185	1303	162.208	1325.79	0.0579807	0.118959	0.140921	0.11194	0.130053	0.124813	0.124187	0.123783	0.126081	0.124328
													0.109011	188	1300	162.208	1325.79	0.0319218	0.128253	0.120596	0.134328	0.114236	0.121824	0.124187	0.123088	0.126801	0.126344
													0.109011	182	1306	162.208	1325.79	0.0997022	0.122677	0.115176	0.132196	0.118629	0.115097	0.124187	0.121697	0.121037	0.122312
													0.109011	183	1305	162.208	1325.79	0.0837231	0.154275	0.126016	0.123667	0.120387	0.129297	0.124187	0.123088	0.12536	0.122984
													0.109011	184	1304	162.208	1325.79	0.0698839	0.120818	0.117886	0.118337	0.116872	0.121824	0.124187	0.121001	0.118876	0.123656
													0.109011	174	1314	162.208	1325.79	0.326668	0.109665	0.115176	0.121535	0.120387	0.119581	0.124187	0.126565	0.12464	0.116935
													0.109011	181	1307	162.208	1325.79	0.118025	0.141264	0.134146	0.124733	0.119508	0.125561	0.124187	0.125174	0.123919	0.12164
													0.109011	183	1305	162.208	1325.79	0.0837231	0.135688	0.115176	0.122601	0.130931	0.123318	0.124187	0.126565	0.12464	0.122984
													0.109011	187	1301	162.208	1325.79	0.039188	0.130112	0.128726	0.115139	0.120387	0.127055	0.123537	0.123088	0.119597	0.125672
													0.109011	185	1303	162.208	1325.79	0.0579807	0.120818	0.126016	0.115139	0.127417	0.124813	0.123537	0.121697	0.121758	0.124328
													0.109011	185	1303	162.208	1325.79	0.0579807	0.128253	0.126016	0.143923	0.126538	0.124066	0.124187	0.123783	0.12464	0.124328
													0.109011	184	1304	162.208	1325.79	0.0698839	0.124535	0.131436	0.13113	0.125659	0.12855	0.123537	0.122392	0.123199	0.123656
													0.109011	182	1306	162.208	1325.79	0.0997022	0.135688	0.112466	0.124733	0.119508	0.124066	0.124187	0.123088	0.121758	0.122312
													0.109011	186	1302	162.208	1325.79	0.0478131	0.111524	0.117886	0.130064	0.116872	0.120329	0.124187	0.125869	0.123919	0.125
													0.109011	187	1301	162.208	1325.79	0.039188	0.118959	0.127371	0.122601	0.126538	0.121076	0.124187	0.123783	0.123199	0.125672
													0.109011	186	1302	162.208	1325.79	0.0478131	0.139405	0.131436	0.124733	0.123023	0.123318	0.124187	0.12726	0.12464	0.125
													0.109011	184	1304	162.208	1325.79	0.0698839	0.115242	0.127371	0.138593	0.120387	0.118834	0.124187	0.123783	0.123199	0.123656
													0.109011	186	1302	162.208	1325.79	0.0478131	0.120818	0.124661	0.127932	0.116872	0.121824	0.124187	0.124478	0.12536	0.125
													0.109011	186	1302	162.208	1325.79	0.0478131	0.137546	0.128726	0.120469	0.120387	0.129297	0.124187	0.12726	0.118876	0.125
													0.109011	183	1305	162.208	1325.79	0.0837231	0.115242	0.112466	0.130064	0.120387	0.120329	0.124187	0.122392	0.12536	0.122984
													0.109011	184	1304	162.208	1325.79	0.0698839	0.118959	0.111111	0.110874	0.121265	0.125561	0.124187	0.122392	0.123199	0.123656
													0.109011	184	1304	162.208	1325.79	0.0698839	0.120818	0.124661	0.121535	0.130931	0.126308	0.124187	0.123783	0.126081	0.123656
													0.109011	185	1303	162.208	1325.79	0.0579807	0.126394	0.130081	0.127932	0.122144	0.12855	0.124187	0.124478	0.12536	0.124328
													0.109011	185	1303	162.208	1325.79	0.0579807	0.107807	0.115176	0.118337	0.123023	0.126308	0.124187	0.121001	0.122478	0.124328
													0.109011	183	1305	162.208	1325.79	0.0837231	0.130112	0.130081	0.134328	0.115993	0.123318	0.123537	0.12726	0.118876	0.122984
													0.109011	183	1305	162.208	1325.79	0.0837231	0.126394	0.111111	0.122601	0.119508	0.123318	0.124187	0.123783	0.117435	0.122984
													0.109011	187	1301	162.208	1325.79	0.039188	0.118959	0.131436	0.1258	0.115114	0.121824	0.123537	0.126565	0.123199	0.125672
													0.109011	184	1304	162.208	1325.79	0.0698839	0.122677	0.124661	0.1258	0.119508	0.133034	0.124187	0.121697	0.126081	0.123656
													0.109011	182	1306	162.208	1325.79	0.0997022	0.144981	0.139566	0.138593	0.120387	0.120329	0.124187	0.125174	0.130403	0.122312
													0.109011	184	1304	162.208	1325.79	0.0698839	0.115242	0.119241	0.121535	0.126538	0.123318	0.124187	0.123088	0.121037	0.123656
													0.109011	181	1307	162.208	1325.79	0.118025	0.1171	0.127371	0.114072	0.128295	0.118087	0.124187	0.125869	0.128963	0.12164
													0.109011	184	1304	162.208	1325.79	0.0698839	0.120818	0.115176	0.1258	0.126538	0.122571	0.124187	0.125174	0.12464	0.123656
													0.109011	180	1308	162.208	1325.79	0.13889	0.126394	0.139566	0.120469	0.121265	0.125561	0.124187	0.125869	0.123919	0.120968
													0.109011	177	1311	162.208	1325.79	0.218551	0.14684	0.134146	0.122601	0.123023	0.12855	0.123537	0.126565	0.122478	0.118952
													0.109011	179	1309	162.208	1325.79	0.162487	0.113383	0.119241	0.1258	0.12478	0.121824	0.123537	0.128651	0.120317	0.120296
													0.109011	184	1304	162.208	1325.79	0.0698839	0.107807	0.132791	0.128998	0.123902	0.121076	0.124187	0.122392	0.123199	0.123656
													0.109011	183	1305	162.208	1325.79	0.0837231	0.130112	0.121951	0.128998	0.129174	0.124813	0.124187	0.125174	0.121758	0.122984
													0.109011	184	1304	162.208	1325.79	0.0698839	0.100372	0.116531	0.118337	0.12478	0.124066	0.124187	0.124478	0.12464	0.123656
													0.109011	183	1305	162.208	1325.79	0.0837231	0.128253	0.113821	0.116205	0.122144	0.121824	0.124187	0.125869	0.126081	0.122984
													0.109011	180	1308	162.208	1325.79	0.13889	0.122677	0.132791	0.116205	0.121265	0.12855	0.124187	0.120306	0.126801	0.120968
													0.109011	187	1301	162.208	1325.79	0.039188	0.137546	0.126016	0.121535	0.125659	0.116592	0.124187	0.119611	0.120317	0.125672
													0.109011	185	1303	162.208	1325.79	0.0579807	0.130112	0.119241	0.13113	0.123902	0.122571	0.124187	0.122392	0.121758	0.124328
													0.109011	183	1305	162.208	1325.79	0.0837231	0.111524	0.128726	0.124733	0.127417	0.124066	0.124187	0.123783	0.127522	0.122984
													0.109011	190	1298	162.208	1325.79	0.0207914	0.137546	0.107046	0.130064	0.126538	0.123318	0.124187	0.124478	0.119597	0.127688
													0.109011	183	1305	162.208	1325.79	0.0837231	0.120818	0.121951	0.127932	0.129174	0.123318	0.124187	0.124478	0.128963	0.122984
													0.109011	184	1304	162.208	1325.79	0.0698839	0.118959	0.124661	0.127932	0.126538	0.121076	0.124187	0.122392	0.128963	0.123656
													0.109011	188	1300	162.208	1325.79	0.0319218	0.1171	0.131436	0.124733	0.125659	0.118834	0.124187	0.126565	0.127522	0.126344
													0.109011	185	1303	162.208	1325.79	0.0579807	0.130112	0.132791	0.117271	0.123023	0.126308	0.124187	0.121697	0.12536	0.124328
													0.109011	186	1302	162.208	1325.79	0.0478131	0.122677	0.132791	0.13113	0.120387	0.125561	0.124187	0.12726	0.126081	0.125
													0.109011	185	1303	162.208	1325.79	0.0579807	0.130112	0.121951	0.120469	0.120387	0.119581	0.123537	0.122392	0.126801	0.124328
													0.109011	187	1301	162.208	1325.79	0.039188	0.122677	0.123306	0.123667	0.13181	0.127803	0.124187	0.122392	0.126801	0.125672
													0.109011	185	1303	162.208	1325.79	0.0579807	0.126394	0.138211	0.121535	0.123023	0.124813	0.123537	0.123783	0.12536	0.124328
													0.109011	183	1305	162.208	1325.79	0.0837231	0.126394	0.121951	0.123667	0.127417	0.119581	0.124187	0.123783	0.126801	0.122984
													0.109011	186	1302	162.208	1325.79	0.0478131	0.128253	0.136856	0.116205	0.11775	0.124066	0.124187	0.125174	0.12464	0.125
													0.109011	185	1303	162.208	1325.79	0.0579807	0.124535	0.115176	0.123667	0.126538	0.122571	0.124187	0.118915	0.119597	0.124328
													0.109011	185	1303	162.208	1325.79	0.0579807	0.126394	0.127371	0.128998	0.125659	0.124813	0.124187	0.125174	0.128242	0.124328
													0.109011	185	1303	162.208	1325.79	0.0579807	0.144981	0.116531	0.124733	0.122144	0.126308	0.124187	0.125174	0.122478	0.124328
													0.109011	184	1304	162.208	1325.79	0.0698839	0.10223	0.120596	0.118337	0.130931	0.124813	0.123537	0.121001	0.12536	0.123656
													0.109011	184	1304	162.208	1325.79	0.0698839	0.107807	0.128726	0.128998	0.123023	0.124066	0.124187	0.122392	0.126801	0.123656
													0.109011	184	1304	162.208	1325.79	0.0698839	0.122677	0.111111	0.136461	0.132689	0.124813	0.124187	0.124478	0.123199	0.123656
													0.109011	184	1304	162.208	1325.79	0.0698839	0.109665	0.120596	0.120469	0.129174	0.127055	0.124187	0.125869	0.12464	0.123656
													0.109011	183	1305	162.208	1325.79	0.0837231	0.122677	0.121951	0.126866	0.126538	0.13154	0.124187	0.125869	0.122478	0.122984
													0.109011	187	1301	162.208	1325.79	0.039188	0.139405	0.134146	0.124733	0.126538	0.124813	0.124187	0.124478	0.131124	0.125672
													0.109011	180	1308	162.208	1325.79	0.13889	0.113383	0.124661	0.118337	0.118629	0.124066	0.123537	0.124478	0.121758	0.120968
													0.109011	186	1302	162.208	1325.79	0.0478131	0.107807	0.130081	0.120469	0.114236	0.123318	0.123537	0.123783	0.121758	0.125
													0.109011	185	1303	162.208	1325.79	0.0579807	0.120818	0.128726	0.122601	0.130053	0.125561	0.124187	0.121697	0.12464	0.124328
													0.109011	182	1306	162.208	1325.79	0.0997022	0.13197	0.112466	0.121535	0.130931	0.119581	0.124187	0.121697	0.123919	0.122312
													0.109011	184	1304	162.208	1325.79	0.0698839	0.128253	0.131436	0.128998	0.120387	0.123318	0.124187	0.123783	0.121037	0.123656
													0.109011	183	1305	162.208	1325.79	0.0837231	0.118959	0.127371	0.118337	0.123902	0.122571	0.123537	0.125174	0.121037	0.122984
													0.109011	183	1305	162.208	1325.79	0.0837231	0.13197	0.121951	0.128998	0.12478	0.125561	0.124187	0.121001	0.126801	0.122984
													0.109011	181	1307	162.208	1325.79	0.118025	0.130112	0.128726	0.122601	0.12478	0.127803	0.123537	0.126565	0.126801	0.12164
													0.109011	188	1300	162.208	1325.79	0.0319218	0.104089	0.139566	0.141791	0.12478	0.120329	0.124187	0.124478	0.123919	0.126344
													0.109011	182	1306	162.208	1325.79	0.0997022	0.113383	0.124661	0.128998	0.126538	0.121076	0.124187	0.121001	0.126081	0.122312
													0.109011	185	1303	162.208	1325.79	0.0579807	0.126394	0.123306	0.123667	0.123902	0.118834	0.124187	0.123088	0.123919	0.124328
													0.109011	182	1306	162.208	1325.79	0.0997022	0.122677	0.123306	0.123667	0.122144	0.12855	0.123537	0.121697	0.118876	0.122312
													0.109011	188	1300	162.208	1325.79	0.0319218	0.130112	0.115176	0.127932	0.121265	0.123318	0.123537	0.123783	0.126801	0.126344
													0.109011	186	1302	162.208	1325.79	0.0478131	0.1171	0.128726	0.126866	0.130931	0.121076	0.124187	0.123088	0.123919	0.125
													0.109011	185	1303	162.208	1325.79	0.0579807	0.115242	0.112466	0.121535	0.130931	0.119581	0.124187	0.126565	0.128242	0.124328
													0.109011	189	1299	162.208	1325.79	0.0258425	0.098513	0.123306	0.132196	0.111599	0.127055	0.124187	0.125174	0.116715	0.127016
													0.109011	182	1306	162.208	1325.79	0.0997022	0.141264	0.134146	0.122601	0.127417	0.121824	0.124187	0.125174	0.128242	0.122312
													0.109011	186	1302	162.208	1325.79	0.0478131	0.124535	0.127371	0.121535	0.119508	0.125561	0.124187	0.119611	0.123199	0.125
													0.109011	184	1304	162.208	1325.79	0.0698839	0.120818	0.132791	0.118337	0.126538	0.127055	0.123537	0.123088	0.128963	0.123656
													0.109011	184	1304	162.208	1325.79	0.0698839	0.128253	0.111111	0.124733	0.11775	0.123318	0.124187	0.126565	0.126801	0.123656
													0.109011	186	1302	162.208	1325.79	0.0478131	0.13197	0.109756	0.130064	0.12478	0.122571	0.124187	0.125869	0.127522	0.125
													0.109011	182	1306	162.208	1325.79	0.0997022	0.1171	0.130081	0.130064	0.126538	0.129297	0.123537	0.125869	0.121758	0.122312
													0.109011	186	1302	162.208	1325.79	0.0478131	0.111524	0.121951	0.126866	0.129174	0.124813	0.124187	0.121001	0.123199	0.125
													0.109011	185	1303	162.208	1325.79	0.0579807	0.111524	0.146341	0.130064	0.122144	0.127055	0.124187	0.125869	0.126801	0.124328
													0.109011	187	1301	162.208	1325.79	0.039188	0.130112	0.115176	0.124733	0.121265	0.112108	0.124187	0.123783	0.12536	0.125672
													0.109011	187	1301	162.208	1325.79	0.039188	0.120818	0.147696	0.1258	0.114236	0.119581	0.123537	0.123088	0.121037	0.125672
													0.109011	184	1304	162.208	1325.79	0.0698839	0.137546	0.134146	0.119403	0.123902	0.125561	0.124187	0.125869	0.12464	0.123656
													0.109011	185	1303	162.208	1325.79	0.0579807	0.115242	0.120596	0.11194	0.130053	0.121824	0.124187	0.12726	0.123919	0.124328
													0.109011	184	1304	162.208	1325.79	0.0698839	0.122677	0.121951	0.122601	0.126538	0.12855	0.124187	0.126565	0.121037	0.123656
													0.109011	184	1304	162.208	1325.79	0.0698839	0.139405	0.113821	0.120469	0.130931	0.124813	0.123537	0.126565	0.12536	0.123656
													0.109011	182	1306	162.208	1325.79	0.0997022	0.10223	0.130081	0.126866	0.134446	0.124813	0.124187	0.123088	0.12536	0.122312
													0.109011	185	1303	162.208	1325.79	0.0579807	0.118959	0.120596	0.119403	0.127417	0.12855	0.123537	0.125869	0.122478	0.124328
													0.109011	180	1308	162.208	1325.79	0.13889	0.126394	0.116531	0.116205	0.129174	0.121824	0.124187	0.122392	0.12464	0.120968
													0.109011	185	1303	162.208	1325.79	0.0579807	0.10223	0.134146	0.116205	0.125659	0.127055	0.124187	0.125174	0.12464	0.124328
													0.109011	186	1302	162.208	1325.79	0.0478131	0.144981	0.127371	0.121535	0.127417	0.119581	0.124187	0.125174	0.126081	0.125
													0.109011	184	1304	162.208	1325.79	0.0698839	0.128253	0.116531	0.121535	0.123902	0.125561	0.124187	0.128651	0.126801	0.123656
													0.109011	182	1306	162.208	1325.79	0.0997022	0.128253	0.126016	0.130064	0.130053	0.126308	0.124187	0.123783	0.120317	0.122312
													0.109011	185	1303	162.208	1325.79	0.0579807	0.130112	0.130081	0.127932	0.12478	0.126308	0.124187	0.129346	0.121037	0.124328
													0.109011	179	1309	162.208	1325.79	0.162487	0.120818	0.113821	0.123667	0.133568	0.127803	0.124187	0.124478	0.12536	0.120296
													0.109011	186	1302	162.208	1325.79	0.0478131	0.104089	0.124661	0.117271	0.137961	0.125561	0.124187	0.125174	0.119597	0.125
													0.109011	185	1303	162.208	1325.79	0.0579807	0.109665	0.123306	0.127932	0.12478	0.118834	0.124187	0.125174	0.12536	0.124328
													0.109011	185	1303	162.208	1325.79	0.0579807	0.13197	0.124661	0.119403	0.132689	0.121824	0.124187	0.123088	0.126801	0.124328
													0.109011	188	1300	162.208	1325.79	0.0319218	0.122677	0.132791	0.121535	0.119508	0.13154	0.123537	0.122392	0.123199	0.126344
													0.109011	184	1304	162.208	1325.79	0.0698839	0.130112	0.117886	0.122601	0.126538	0.119581	0.124187	0.123088	0.12536	0.123656
													0.109011	184	1304	162.208	1325.79	0.0698839	0.150558	0.134146	0.119403	0.12478	0.124066	0.124187	0.123783	0.119597	0.123656
													0.109011	183	1305	162.208	1325.79	0.0837231	0.122677	0.121951	0.118337	0.122144	0.119581	0.124187	0.126565	0.123199	0.122984
													0.109011	185	1303	162.208	1325.79	0.0579807	0.111524	0.127371	0.119403	0.12478	0.124066	0.124187	0.122392	0.127522	0.124328
													0.109011	186	1302	162.208	1325.79	0.0478131	0.128253	0.136856	0.130064	0.130931	0.125561	0.124187	0.123088	0.122478	0.125
													0.109011	183	1305	162.208	1325.79	0.0837231	0.124535	0.123306	0.124733	0.11775	0.127803	0.124187	0.123088	0.127522	0.122984
													0.109011	184	1304	162.208	1325.79	0.0698839	0.115242	0.131436	0.126866	0.130053	0.121076	0.124187	0.122392	0.121758	0.123656
													0.109011	181	1307	162.208	1325.79	0.118025	0.150558	0.136856	0.138593	0.121265	0.12855	0.122887	0.123783	0.128242	0.12164
													0.109011	186	1302	162.208	1325.79	0.0478131	0.126394	0.128726	0.1258	0.134446	0.124066	0.124187	0.123088	0.126081	0.125
													0.109011	185	1303	162.208	1325.79	0.0579807	0.130112	0.112466	0.13113	0.122144	0.127055	0.124187	0.122392	0.118156	0.124328
													0.109011	189	1299	162.208	1325.79	0.0258425	0.148699	0.127371	0.136461	0.130931	0.118087	0.124187	0.117524	0.12464	0.127016
													0.109011	186	1302	162.208	1325.79	0.0478131	0.118959	0.124661	0.119403	0.122144	0.124066	0.123537	0.127955	0.123919	0.125
													0.109011	183	1305	162.208	1325.79	0.0837231	0.120818	0.135501	0.130064	0.130931	0.120329	0.124187	0.123783	0.120317	0.122984
													0.109011	186	1302	162.208	1325.79	0.0478131	0.141264	0.127371	0.115139	0.130053	0.119581	0.124187	0.121001	0.126801	0.125
													0.109011	186	1302	162.208	1325.79	0.0478131	0.135688	0.135501	0.124733	0.129174	0.121824	0.124187	0.125869	0.122478	0.125
													0.109011	189	1299	162.208	1325.79	0.0258425	0.122677	0.128726	0.137527	0.12478	0.121076	0.123537	0.123783	0.126801	0.127016
													0.109011	186	1302	162.208	1325.79	0.0478131	0.126394	0.111111	0.113006	0.128295	0.122571	0.124187	0.129346	0.12536	0.125
													0.109011	181	1307	162.208	1325.79	0.118025	0.139405	0.111111	0.113006	0.130931	0.127055	0.124187	0.121001	0.128242	0.12164
													0.109011	183	1305	162.208	1325.79	0.0837231	0.120818	0.116531	0.119403	0.11775	0.126308	0.124187	0.124478	0.121037	0.122984
													0.109011	184	1304	162.208	1325.79	0.0698839	0.113383	0.121951	0.117271	0.125659	0.127803	0.124187	0.120306	0.126801	0.123656
													0.109011	182	1306	162.208	1325.79	0.0997022	0.105948	0.116531	0.119403	0.129174	0.118834	0.124187	0.12726	0.12536	0.122312
													0.109011	185	1303	162.208	1325.79	0.0579807	0.143123	0.134146	0.118337	0.130053	0.126308	0.124187	0.125869	0.121037	0.124328
													0.109011	187	1301	162.208	1325.79	0.039188	0.0947955	0.117886	0.120469	0.125659	0.121824	0.124187	0.127955	0.126801	0.125672
													0.109011	184	1304	162.208	1325.79	0.0698839	0.109665	0.138211	0.118337	0.123023	0.121824	0.123537	0.125174	0.12464	0.123656
													0.109011	181	1307	162.208	1325.79	0.118025	0.13197	0.121951	0.120469	0.129174	0.130045	0.124187	0.124478	0.121037	0.12164
													0.109011	182	1306	162.208	1325.79	0.0997022	0.14684	0.112466	0.117271	0.11775	0.124813	0.124187	0.12726	0.123919	0.122312
													0.109011	189	1299	162.208	1325.79	0.0258425	0.144981	0.132791	0.123667	0.128295	0.122571	0.124187	0.126565	0.12536	0.127016
													0.109011	186	1302	162.208	1325.79	0.0478131	0.118959	0.149051	0.119403	0.11775	0.129297	0.124187	0.123783	0.123919	0.125
													0.109011	186	1302	162.208	1325.79	0.0478131	0.130112	0.116531	0.110874	0.119508	0.122571	0.124187	0.127955	0.127522	0.125
													0.109011	184	1304	162.208	1325.79	0.0698839	0.126394	0.105691	0.121535	0.122144	0.121076	0.124187	0.123783	0.12464	0.123656
													0.109011	183	1305	162.208	1325.79	0.0837231	0.109665	0.120596	0.124733	0.118629	0.119581	0.124187	0.124478	0.122478	0.122984
													0.109011	184	1304	162.208	1325.79	0.0698839	0.130112	0.119241	0.117271	0.118629	0.124066	0.124187	0.124478	0.127522	0.123656
													0.109011	187	1301	162.208	1325.79	0.039188	0.1171	0.109756	0.124733	0.116872	0.123318	0.124187	0.126565	0.123919	0.125672
													0.109011	185	1303	162.208	1325.79	0.0579807	0.124535	0.102981	0.1258	0.116872	0.121076	0.124187	0.123088	0.122478	0.124328
													0.109011	180	1308	162.208	1325.79	0.13889	0.1171	0.131436	0.127932	0.121265	0.122571	0.124187	0.126565	0.122478	0.120968
													0.109011	183	1305	162.208	1325.79	0.0837231	0.104089	0.113821	0.121535	0.12478	0.125561	0.123537	0.125174	0.121758	0.122984
													0.109011	183	1305	162.208	1325.79	0.0837231	0.124535	0.124661	0.128998	0.123023	0.124813	0.124187	0.12726	0.126081	0.122984
													0.109011	187	1301	162.208	1325.79	0.039188	0.137546	0.127371	0.1258	0.12478	0.126308	0.123537	0.119611	0.126801	0.125672
													0.109011	183	1305	162.208	1325.79	0.0837231	0.120818	0.117886	0.127932	0.11775	0.127803	0.123537	0.127955	0.123919	0.122984
													0.109011	182	1306	162.208	1325.79	0.0997022	0.139405	0.111111	0.13113	0.123023	0.120329	0.124187	0.126565	0.128242	0.122312
													0.109011	185	1303	162.208	1325.79	0.0579807	0.122677	0.134146	0.122601	0.123023	0.124813	0.124187	0.119611	0.122478	0.124328
													0.109011	185	1303	162.208	1325.79	0.0579807	0.13197	0.120596	0.123667	0.123902	0.125561	0.124187	0.123088	0.126081	0.124328
													0.109011	187	1301	162.208	1325.79	0.039188	0.113383	0.132791	0.124733	0.114236	0.125561	0.124187	0.123783	0.12536	0.125672
													0.109011	182	1306	162.208	1325.79	0.0997022	0.130112	0.108401	0.123667	0.120387	0.136024	0.124187	0.125869	0.128242	0.122312
													0.109011	186	1302	162.208	1325.79	0.0478131	0.1171	0.108401	0.121535	0.118629	0.119581	0.124187	0.123783	0.127522	0.125
													0.109011	182	1306	162.208	1325.79	0.0997022	0.120818	0.132791	0.127932	0.121265	0.12855	0.123537	0.126565	0.121037	0.122312
													0.109011	180	1308	162.208	1325.79	0.13889	0.1171	0.115176	0.135394	0.126538	0.122571	0.124187	0.127955	0.122478	0.120968
													0.109011	183	1305	162.208	1325.79	0.0837231	0.124535	0.136856	0.123667	0.115114	0.118834	0.124187	0.12726	0.123199	0.122984
													0.109011	187	1301	162.208	1325.79	0.039188	0.120818	0.105691	0.136461	0.12478	0.127803	0.124187	0.126565	0.127522	0.125672
													0.109011	184	1304	162.208	1325.79	0.0698839	0.100372	0.116531	0.130064	0.122144	0.125561	0.124187	0.123783	0.123199	0.123656
													0.109011	184	1304	162.208	1325.79	0.0698839	0.113383	0.127371	0.126866	0.123902	0.127803	0.124187	0.123783	0.123919	0.123656
													0.109011	189	1299	162.208	1325.79	0.0258425	0.104089	0.108401	0.11194	0.123902	0.129297	0.124187	0.125869	0.126081	0.127016
													0.109011	184	1304	162.208	1325.79	0.0698839	0.115242	0.123306	0.137527	0.121265	0.121076	0.124187	0.121001	0.122478	0.123656
													0.109011	185	1303	162.208	1325.79	0.0579807	0.128253	0.121951	0.114072	0.128295	0.121824	0.124187	0.122392	0.123919	0.124328
													0.109011	188	1300	162.208	1325.79	0.0319218	0.135688	0.126016	0.13113	0.121265	0.123318	0.124187	0.126565	0.12464	0.126344
													0.109011	186	1302	162.208	1325.79	0.0478131	0.124535	0.119241	0.109808	0.12478	0.120329	0.123537	0.123088	0.128242	0.125
													0.109011	184	1304	162.208	1325.79	0.0698839	0.107807	0.135501	0.136461	0.12478	0.11136	0.124187	0.124478	0.123199	0.123656
													0.109011	184	1304	162.208	1325.79	0.0698839	0.135688	0.117886	0.121535	0.132689	0.124066	0.124187	0.12726	0.128242	0.123656
													0.109011	180	1308	162.208	1325.79	0.13889	0.109665	0.117886	0.122601	0.12478	0.123318	0.124187	0.126565	0.128963	0.120968
													0.109011	182	1306	162.208	1325.79	0.0997022	0.143123	0.124661	0.119403	0.120387	0.127055	0.123537	0.125869	0.122478	0.122312
													0.109011	185	1303	162.208	1325.79	0.0579807	0.118959	0.117886	0.128998	0.123023	0.125561	0.124187	0.12726	0.126801	0.124328
													0.109011	185	1303	162.208	1325.79	0.0579807	0.130112	0.124661	0.1258	0.115993	0.127055	0.124187	0.123088	0.126081	0.124328
													0.109011	189	1299	162.208	1325.79	0.0258425	0.107807	0.135501	0.122601	0.123902	0.122571	0.124187	0.124478	0.12536	0.127016
													0.109011	185	1303	162.208	1325.79	0.0579807	0.139405	0.121951	0.134328	0.115993	0.122571	0.124187	0.125869	0.120317	0.124328
													0.109011	184	1304	162.208	1325.79	0.0698839	0.115242	0.108401	0.124733	0.127417	0.119581	0.123537	0.124478	0.12464	0.123656
													0.109011	181	1307	162.208	1325.79	0.118025	0.130112	0.119241	0.120469	0.115993	0.121076	0.124187	0.122392	0.12464	0.12164
													0.109011	187	1301	162.208	1325.79	0.039188	0.1171	0.124661	0.116205	0.126538	0.125561	0.124187	0.126565	0.122478	0.125672
													0.109011	185	1303	162.208	1325.79	0.0579807	0.111524	0.130081	0.123667	0.11775	0.126308	0.123537	0.126565	0.126081	0.124328
													0.109011	181	1307	162.208	1325.79	0.118025	0.122677	0.108401	0.130064	0.127417	0.12855	0.124187	0.120306	0.128963	0.12164
													0.109011	186	1302	162.208	1325.79	0.0478131	0.1171	0.123306	0.128998	0.122144	0.124066	0.123537	0.124478	0.12464	0.125
													0.109011	184	1304	162.208	1325.79	0.0698839	0.120818	0.119241	0.1258	0.123902	0.124066	0.124187	0.121697	0.123919	0.123656
													0.109011	182	1306	162.208	1325.79	0.0997022	0.104089	0.117886	0.146055	0.130053	0.127803	0.123537	0.123783	0.12536	0.122312
													0.109011	188	1300	162.208	1325.79	0.0319218	0.141264	0.131436	0.132196	0.116872	0.122571	0.124187	0.123088	0.127522	0.126344
													0.109011	186	1302	162.208	1325.79	0.0478131	0.14684	0.115176	0.132196	0.11775	0.12855	0.124187	0.123088	0.119597	0.125
													0.109011	183	1305	162.208	1325.79	0.0837231	0.115242	0.131436	0.132196	0.119508	0.123318	0.124187	0.125174	0.12536	0.122984
													0.109011	181	1307	162.208	1325.79	0.118025	0.115242	0.119241	0.115139	0.118629	0.122571	0.124187	0.125869	0.121758	0.12164
													0.109011	187	1301	162.208	1325.79	0.039188	0.122677	0.116531	0.120469	0.125659	0.124813	0.124187	0.126565	0.126081	0.125672
													0.109011	181	1307	162.208	1325.79	0.118025	0.14684	0.121951	0.117271	0.129174	0.127055	0.124187	0.123783	0.126801	0.12164
													0.109011	186	1302	162.208	1325.79	0.0478131	0.135688	0.113821	0.126866	0.125659	0.124813	0.124187	0.126565	0.122478	0.125
													0.109011	184	1304	162.208	1325.79	0.0698839	0.109665	0.124661	0.13113	0.116872	0.122571	0.122887	0.124478	0.120317	0.123656
													0.109011	187	1301	162.208	1325.79	0.039188	0.107807	0.132791	0.134328	0.12478	0.124813	0.124187	0.121697	0.127522	0.125672
													0.109011	185	1303	162.208	1325.79	0.0579807	0.137546	0.119241	0.13113	0.118629	0.125561	0.124187	0.121001	0.122478	0.124328
													0.109011	183	1305	162.208	1325.79	0.0837231	0.118959	0.127371	0.13113	0.130931	0.13154	0.124187	0.126565	0.122478	0.122984
													0.109011	186	1302	162.208	1325.79	0.0478131	0.130112	0.130081	0.124733	0.122144	0.126308	0.123537	0.125869	0.117435	0.125
													0.109011	179	1309	162.208	1325.79	0.162487	0.115242	0.112466	0.136461	0.12478	0.124066	0.123537	0.123783	0.123199	0.120296
													0.109011	186	1302	162.208	1325.79	0.0478131	0.1171	0.117886	0.126866	0.132689	0.130045	0.124187	0.126565	0.122478	0.125
													0.109011	183	1305	162.208	1325.79	0.0837231	0.100372	0.131436	0.123667	0.127417	0.125561	0.124187	0.125869	0.123919	0.122984
													0.109011	182	1306	162.208	1325.79	0.0997022	0.124535	0.124661	0.120469	0.12478	0.124066	0.124187	0.123088	0.120317	0.122312
													0.109011	187	1301	162.208	1325.79	0.039188	0.124535	0.126016	0.117271	0.127417	0.127055	0.124187	0.126565	0.128963	0.125672
													0.109011	184	1304	162.208	1325.79	0.0698839	0.1171	0.120596	0.124733	0.125659	0.124813	0.123537	0.123783	0.123919	0.123656
													0.109011	184	1304	162.208	1325.79	0.0698839	0.141264	0.132791	0.119403	0.126538	0.123318	0.124187	0.123088	0.128963	0.123656
													0.109011	182	1306	162.208	1325.79	0.0997022	0.133829	0.109756	0.118337	0.125659	0.126308	0.124187	0.125174	0.123919	0.122312
													0.109011	188	1300	162.208	1325.79	0.0319218	0.118959	0.132791	0.132196	0.128295	0.125561	0.124187	0.123783	0.12464	0.126344
													0.109011	184	1304	162.208	1325.79	0.0698839	0.128253	0.130081	0.137527	0.121265	0.122571	0.124187	0.125174	0.118876	0.123656
													0.109011	187	1301	162.208	1325.79	0.039188	0.128253	0.135501	0.126866	0.123023	0.127055	0.124187	0.123783	0.122478	0.125672
													0.109011	181	1307	162.208	1325.79	0.118025	0.13197	0.115176	0.13113	0.126538	0.121824	0.123537	0.123088	0.12536	0.12164
													0.109011	182	1306	162.208	1325.79	0.0997022	0.124535	0.130081	0.121535	0.128295	0.127803	0.124187	0.119611	0.129683	0.122312
													0.109011	186	1302	162.208	1325.79	0.0478131	0.115242	0.124661	0.119403	0.123023	0.122571	0.124187	0.125174	0.123199	0.125
													0.109011	183	1305	162.208	1325.79	0.0837231	0.107807	0.120596	0.116205	0.123023	0.127055	0.124187	0.123088	0.129683	0.122984
													0.109011	185	1303	162.208	1325.79	0.0579807	0.111524	0.115176	0.121535	0.120387	0.126308	0.124187	0.125869	0.126081	0.124328
													0.109011	182	1306	162.208	1325.79	0.0997022	0.109665	0.117886	0.133262	0.132689	0.12855	0.124187	0.122392	0.121758	0.122312
													0.109011	185	1303	162.208	1325.79	0.0579807	0.113383	0.135501	0.117271	0.116872	0.121824	0.123537	0.124478	0.123199	0.124328
													0.109011	186	1302	162.208	1325.79	0.0478131	0.1171	0.121951	0.1258	0.126538	0.124066	0.124187	0.123088	0.123199	0.125
													0.109011	183	1305	162.208	1325.79	0.0837231	0.122677	0.126016	0.121535	0.123902	0.125561	0.124187	0.124478	0.120317	0.122984
													0.109011	186	1302	162.208	1325.79	0.0478131	0.109665	0.121951	0.127932	0.137961	0.125561	0.124187	0.123783	0.123199	0.125
													0.109011	183	1305	162.208	1325.79	0.0837231	0.130112	0.116531	0.127932	0.123902	0.124813	0.123537	0.125869	0.118156	0.122984
													0.109011	181	1307	162.208	1325.79	0.118025	0.124535	0.112466	0.109808	0.118629	0.127055	0.124187	0.125174	0.123919	0.12164
													0.109011	186	1302	162.208	1325.79	0.0478131	0.120818	0.124661	0.128998	0.118629	0.118834	0.124187	0.122392	0.12464	0.125
													0.109011	186	1302	162.208	1325.79	0.0478131	0.126394	0.131436	0.135394	0.118629	0.123318	0.124187	0.125174	0.128242	0.125
													0.109011	186	1302	162.208	1325.79	0.0478131	0.137546	0.120596	0.1258	0.119508	0.127803	0.124187	0.123088	0.131124	0.125
													0.109011	185	1303	162.208	1325.79	0.0579807	0.128253	0.135501	0.132196	0.121265	0.120329	0.124187	0.125869	0.126081	0.124328
													0.109011	187	1301	162.208	1325.79	0.039188	0.135688	0.111111	0.130064	0.116872	0.130792	0.124187	0.123088	0.126801	0.125672
													0.109011	185	1303	162.208	1325.79	0.0579807	0.115242	0.131436	0.13113	0.123023	0.121076	0.124187	0.119611	0.116715	0.124328
													0.109011	185	1303	162.208	1325.79	0.0579807	0.120818	0.119241	0.101279	0.118629	0.124813	0.124187	0.124478	0.121758	0.124328
													0.109011	183	1305	162.208	1325.79	0.0837231	0.126394	0.126016	0.119403	0.125659	0.125561	0.123537	0.125174	0.12536	0.122984
													0.109011	187	1301	162.208	1325.79	0.039188	0.124535	0.131436	0.134328	0.127417	0.122571	0.124187	0.125869	0.121758	0.125672
													0.109011	187	1301	162.208	1325.79	0.039188	0.124535	0.123306	0.132196	0.12478	0.12855	0.124187	0.124478	0.121758	0.125672
													0.109011	186	1302	162.208	1325.79	0.0478131	0.124535	0.117886	0.127932	0.127417	0.123318	0.124187	0.124478	0.128963	0.125
													0.109011	183	1305	162.208	1325.79	0.0837231	0.105948	0.119241	0.107676	0.125659	0.129297	0.123537	0.123088	0.128242	0.122984
													0.109011	185	1303	162.208	1325.79	0.0579807	0.118959	0.131436	0.133262	0.129174	0.124066	0.124187	0.123088	0.123919	0.124328
													0.109011	184	1304	162.208	1325.79	0.0698839	0.115242	0.128726	0.128998	0.118629	0.129297	0.124187	0.125869	0.126081	0.123656
													0.109011	183	1305	162.208	1325.79	0.0837231	0.137546	0.123306	0.122601	0.119508	0.122571	0.124187	0.121697	0.127522	0.122984
													0.109011	181	1307	162.208	1325.79	0.118025	0.1171	0.128726	0.118337	0.115114	0.132287	0.124187	0.123783	0.121758	0.12164
													0.109011	182	1306	162.208	1325.79	0.0997022	0.128253	0.124661	0.130064	0.130053	0.124066	0.124187	0.123783	0.126081	0.122312
													0.109011	186	1302	162.208	1325.79	0.0478131	0.113383	0.121951	0.130064	0.12478	0.115845	0.124187	0.125174	0.120317	0.125
													0.109011	186	1302	162.208	1325.79	0.0478131	0.128253	0.116531	0.132196	0.12478	0.130045	0.123537	0.125869	0.121037	0.125
													0.109011	182	1306	162.208	1325.79	0.0997022	0.122677	0.126016	0.134328	0.120387	0.121824	0.124187	0.124478	0.127522	0.122312
													0.109011	185	1303	162.208	1325.79	0.0579807	0.14684	0.120596	0.126866	0.130053	0.121824	0.122887	0.128651	0.12536	0.124328
													0.109011	185	1303	162.208	1325.79	0.0579807	0.120818	0.121951	0.116205	0.125659	0.12855	0.124187	0.12726	0.12464	0.124328
													0.109011	183	1305	162.208	1325.79	0.0837231	0.120818	0.115176	0.121535	0.120387	0.121824	0.124187	0.123783	0.123919	0.122984
													0.109011	184	1304	162.208	1325.79	0.0698839	0.113383	0.121951	0.117271	0.120387	0.124813	0.124187	0.123088	0.126801	0.123656
													0.109011	187	1301	162.208	1325.79	0.039188	0.115242	0.121951	0.133262	0.125659	0.127055	0.124187	0.124478	0.121037	0.125672
													0.109011	184	1304	162.208	1325.79	0.0698839	0.133829	0.119241	0.127932	0.129174	0.129297	0.124187	0.123783	0.123199	0.123656
													0.109011	187	1301	162.208	1325.79	0.039188	0.118959	0.112466	0.115139	0.122144	0.119581	0.124187	0.121697	0.128242	0.125672
													0.109011	188	1300	162.208	1325.79	0.0319218	0.130112	0.140921	0.123667	0.130931	0.124066	0.123537	0.125174	0.123919	0.126344
													0.109011	186	1302	162.208	1325.79	0.0478131	0.111524	0.131436	0.132196	0.12478	0.123318	0.123537	0.123783	0.120317	0.125
													0.109011	186	1302	162.208	1325.79	0.0478131	0.130112	0.124661	0.120469	0.119508	0.123318	0.124187	0.121001	0.126081	0.125
													0.109011	178	1310	162.208	1325.79	0.18899	0.113383	0.123306	0.128998	0.11775	0.118087	0.124187	0.122392	0.12536	0.119624
													0.109011	189	1299	162.208	1325.79	0.0258425	0.133829	0.117886	0.104478	0.118629	0.124066	0.124187	0.123088	0.118876	0.127016
													0.109011	183	1305	162.208	1325.79	0.0837231	0.133829	0.111111	0.130064	0.121265	0.127803	0.123537	0.125174	0.121758	0.122984
													0.109011	185	1303	162.208	1325.79	0.0579807	0.133829	0.142276	0.127932	0.119508	0.125561	0.123537	0.123088	0.128963	0.124328
													0.109011	187	1301	162.208	1325.79	0.039188	0.120818	0.121951	0.122601	0.126538	0.118087	0.124187	0.123783	0.126081	0.125672
													0.109011	187	1301	162.208	1325.79	0.039188	0.126394	0.128726	0.117271	0.129174	0.124813	0.124187	0.123088	0.128242	0.125672
													0.109011	182	1306	162.208	1325.79	0.0997022	0.120818	0.132791	0.115139	0.121265	0.125561	0.124187	0.125174	0.116715	0.122312
													0.109011	182	1306	162.208	1325.79	0.0997022	0.137546	0.126016	0.116205	0.113357	0.123318	0.123537	0.127955	0.126081	0.122312
													0.109011	186	1302	162.208	1325.79	0.0478131	0.128253	0.113821	0.133262	0.119508	0.122571	0.124187	0.124478	0.12464	0.125
													0.109011	186	1302	162.208	1325.79	0.0478131	0.135688	0.116531	0.132196	0.129174	0.125561	0.124187	0.124478	0.128963	0.125
													0.109011	184	1304	162.208	1325.79	0.0698839	0.128253	0.116531	0.114072	0.119508	0.121076	0.124187	0.125174	0.122478	0.123656
													0.109011	183	1305	162.208	1325.79	0.0837231	0.130112	0.117886	0.117271	0.129174	0.127803	0.123537	0.122392	0.12536	0.122984
													0.109011	186	1302	162.208	1325.79	0.0478131	0.120818	0.128726	0.119403	0.126538	0.124066	0.124187	0.124478	0.126801	0.125
													0.109011	186	1302	162.208	1325.79	0.0478131	0.130112	0.107046	0.118337	0.118629	0.125561	0.124187	0.123088	0.126081	0.125
													0.109011	184	1304	162.208	1325.79	0.0698839	0.115242	0.123306	0.130064	0.133568	0.125561	0.124187	0.125174	0.129683	0.123656
													0.109011	188	1300	162.208	1325.79	0.0319218	0.109665	0.135501	0.116205	0.125659	0.124066	0.124187	0.118915	0.12536	0.126344
													0.109011	185	1303	162.208	1325.79	0.0579807	0.118959	0.136856	0.119403	0.12478	0.121076	0.124187	0.125174	0.120317	0.124328
													0.109011	187	1301	162.208	1325.79	0.039188	0.111524	0.115176	0.134328	0.120387	0.124066	0.124187	0.122392	0.12536	0.125672
													0.109011	181	1307	162.208	1325.79	0.118025	0.118959	0.126016	0.140725	0.121265	0.125561	0.123537	0.122392	0.123199	0.12164
													0.109011	187	1301	162.208	1325.79	0.039188	0.126394	0.127371	0.120469	0.123902	0.124066	0.124187	0.123088	0.122478	0.125672
													0.109011	186	1302	162.208	1325.79	0.0478131	0.105948	0.144986	0.128998	0.12478	0.125561	0.124187	0.124478	0.12536	0.125
													0.109011	185	1303	162.208	1325.79	0.0579807	0.130112	0.140921	0.126866	0.123902	0.123318	0.124187	0.12726	0.120317	0.124328
													0.109011	185	1303	162.208	1325.79	0.0579807	0.133829	0.113821	0.130064	0.127417	0.125561	0.123537	0.127955	0.120317	0.124328
													0.109011	185	1303	162.208	1325.79	0.0579807	0.143123	0.126016	0.141791	0.123023	0.129297	0.124187	0.124478	0.120317	0.124328
													0.109011	186	1302	162.208	1325.79	0.0478131	0.113383	0.127371	0.118337	0.130931	0.122571	0.124187	0.125174	0.122478	0.125
													0.109011	189	1299	162.208	1325.79	0.0258425	0.109665	0.120596	0.140725	0.119508	0.124813	0.124187	0.123783	0.118876	0.127016
													0.109011	182	1306	162.208	1325.79	0.0997022	0.126394	0.126016	0.120469	0.12478	0.124813	0.123537	0.12726	0.120317	0.122312
													0.109011	178	1310	162.208	1325.79	0.18899	0.115242	0.127371	0.128998	0.123902	0.122571	0.124187	0.122392	0.126081	0.119624
													0.109011	186	1302	162.208	1325.79	0.0478131	0.141264	0.130081	0.118337	0.122144	0.119581	0.123537	0.124478	0.120317	0.125
													0.109011	186	1302	162.208	1325.79	0.0478131	0.111524	0.128726	0.116205	0.123902	0.124813	0.123537	0.126565	0.127522	0.125
													0.109011	183	1305	162.208	1325.79	0.0837231	0.118959	0.108401	0.123667	0.120387	0.127055	0.124187	0.122392	0.121758	0.122984
													0.109011	188	1300	162.208	1325.79	0.0319218	0.122677	0.126016	0.121535	0.113357	0.120329	0.123537	0.123088	0.123919	0.126344
													0.109011	185	1303	162.208	1325.79	0.0579807	0.122677	0.116531	0.120469	0.136204	0.116592	0.124187	0.125869	0.12536	0.124328
													0.109011	187	1301	162.208	1325.79	0.039188	0.120818	0.128726	0.124733	0.125659	0.120329	0.124187	0.12726	0.128963	0.125672
													0.109011	189	1299	162.208	1325.79	0.0258425	0.120818	0.112466	0.117271	0.118629	0.121824	0.124187	0.124478	0.12536	0.127016
													0.109011	182	1306	162.208	1325.79	0.0997022	0.120818	0.123306	0.1258	0.123902	0.118087	0.124187	0.125174	0.121758	0.122312
													0.109011	183	1305	162.208	1325.79	0.0837231	0.109665	0.123306	0.1258	0.12478	0.124813	0.124187	0.121001	0.121037	0.122984
													0.109011	181	1307	162.208	1325.79	0.118025	0.122677	0.126016	0.119403	0.129174	0.121824	0.124187	0.126565	0.128242	0.12164
													0.109011	186	1302	162.208	1325.79	0.0478131	0.124535	0.136856	0.1258	0.130931	0.120329	0.124187	0.120306	0.126081	0.125
													0.109011	178	1310	162.208	1325.79	0.18899	0.128253	0.135501	0.122601	0.136204	0.124066	0.124187	0.123783	0.122478	0.119624
													0.109011	184	1304	162.208	1325.79	0.0698839	0.143123	0.130081	0.11194	0.122144	0.126308	0.124187	0.121697	0.128963	0.123656
													0.109011	183	1305	162.208	1325.79	0.0837231	0.109665	0.128726	0.124733	0.133568	0.124066	0.124187	0.127955	0.128242	0.122984
													0.109011	183	1305	162.208	1325.79	0.0837231	0.104089	0.134146	0.124733	0.119508	0.118834	0.124187	0.124478	0.12464	0.122984
													0.109011	183	1305	162.208	1325.79	0.0837231	0.115242	0.130081	0.133262	0.122144	0.121824	0.124187	0.130042	0.122478	0.122984
													0.109011	183	1305	162.208	1325.79	0.0837231	0.126394	0.117886	0.127932	0.11775	0.126308	0.123537	0.12726	0.123919	0.122984
													0.109011	185	1303	162.208	1325.79	0.0579807	0.135688	0.126016	0.122601	0.128295	0.119581	0.124187	0.124478	0.126081	0.124328
													0.109011	179	1309	162.208	1325.79	0.162487	0.1171	0.120596	0.124733	0.128295	0.122571	0.124187	0.120306	0.123919	0.120296
													0.109011	187	1301	162.208	1325.79	0.039188	0.111524	0.127371	0.124733	0.11775	0.124066	0.124187	0.121001	0.12536	0.125672
													0.109011	181	1307	162.208	1325.79	0.118025	0.124535	0.136856	0.124733	0.127417	0.124813	0.123537	0.127955	0.12464	0.12164
													0.109011	183	1305	162.208	1325.79	0.0837231	0.120818	0.130081	0.120469	0.130931	0.127055	0.124187	0.125869	0.123199	0.122984
													0.109011	187	1301	162.208	1325.79	0.039188	0.1171	0.121951	0.127932	0.123023	0.123318	0.124187	0.125174	0.126081	0.125672
													0.109011	182	1306	162.208	1325.79	0.0997022	0.13197	0.120596	0.120469	0.127417	0.124066	0.124187	0.122392	0.127522	0.122312
													0.109011	183	1305	162.208	1325.79	0.0837231	0.128253	0.119241	0.124733	0.127417	0.117339	0.124187	0.122392	0.123919	0.122984
													0.109011	179	1309	162.208	1325.79	0.162487	0.124535	0.138211	0.128998	0.123023	0.125561	0.124187	0.129346	0.12536	0.120296
													0.109011	181	1307	162.208	1325.79	0.118025	0.1171	0.131436	0.123667	0.119508	0.124813	0.124187	0.125174	0.121758	0.12164
													0.109011	182	1306	162.208	1325.79	0.0997022	0.111524	0.130081	0.120469	0.130931	0.125561	0.124187	0.124478	0.123919	0.122312
													0.109011	182	1306	162.208	1325.79	0.0997022	0.13197	0.119241	0.120469	0.120387	0.120329	0.124187	0.125869	0.123199	0.122312
													0.109011	185	1303	162.208	1325.79	0.0579807	0.104089	0.131436	0.128998	0.121265	0.125561	0.124187	0.123783	0.12464	0.124328
													0.109011	185	1303	162.208	1325.79	0.0579807	0.124535	0.131436	0.1258	0.126538	0.121076	0.123537	0.124478	0.126801	0.124328
													0.109011	181	1307	162.208	1325.79	0.118025	0.118959	0.132791	0.13113	0.11775	0.121824	0.123537	0.125869	0.121037	0.12164
													0.109011	179	1309	162.208	1325.79	0.162487	0.122677	0.115176	0.11194	0.127417	0.127803	0.124187	0.120306	0.123199	0.120296
													0.109011	188	1300	162.208	1325.79	0.0319218	0.118959	0.127371	0.133262	0.120387	0.124066	0.123537	0.126565	0.122478	0.126344
													0.109011	188	1300	162.208	1325.79	0.0319218	0.148699	0.128726	0.119403	0.127417	0.125561	0.124187	0.125174	0.12464	0.126344
													0.109011	185	1303	162.208	1325.79	0.0579807	0.13197	0.117886	0.124733	0.128295	0.121824	0.124187	0.126565	0.123919	0.124328
													0.109011	182	1306	162.208	1325.79	0.0997022	0.122677	0.124661	0.1258	0.122144	0.119581	0.124187	0.121697	0.121758	0.122312
													0.109011	185	1303	162.208	1325.79	0.0579807	0.118959	0.130081	0.128998	0.122144	0.123318	0.124187	0.125869	0.126081	0.124328
													0.109011	182	1306	162.208	1325.79	0.0997022	0.105948	0.119241	0.122601	0.122144	0.117339	0.124187	0.122392	0.121037	0.122312
													0.109011	187	1301	162.208	1325.79	0.039188	0.128253	0.128726	0.116205	0.119508	0.126308	0.124187	0.125869	0.123199	0.125672
													0.109011	186	1302	162.208	1325.79	0.0478131	0.124535	0.112466	0.130064	0.128295	0.120329	0.124187	0.124478	0.120317	0.125
													0.109011	183	1305	162.208	1325.79	0.0837231	0.124535	0.139566	0.116205	0.123023	0.125561	0.124187	0.123783	0.12464	0.122984
													0.109011	184	1304	162.208	1325.79	0.0698839	0.111524	0.124661	0.126866	0.123902	0.129297	0.124187	0.124478	0.123199	0.123656
													0.109011	185	1303	162.208	1325.79	0.0579807	0.13197	0.127371	0.118337	0.126538	0.120329	0.124187	0.12726	0.118876	0.124328
													0.109011	185	1303	162.208	1325.79	0.0579807	0.128253	0.119241	0.120469	0.122144	0.125561	0.124187	0.119611	0.122478	0.124328
													0.109011	185	1303	162.208	1325.79	0.0579807	0.111524	0.108401	0.1258	0.126538	0.121076	0.124187	0.126565	0.126801	0.124328
													0.109011	182	1306	162.208	1325.79	0.0997022	0.128253	0.111111	0.124733	0.121265	0.125561	0.123537	0.123783	0.131844	0.122312
													0.109011	189	1299	162.208	1325.79	0.0258425	0.135688	0.131436	0.130064	0.121265	0.121824	0.123537	0.124478	0.12536	0.127016
													0.109011	185	1303	162.208	1325.79	0.0579807	0.130112	0.120596	0.121535	0.126538	0.120329	0.124187	0.121001	0.121758	0.124328
													0.109011	186	1302	162.208	1325.79	0.0478131	0.115242	0.121951	0.127932	0.123023	0.123318	0.124187	0.123783	0.118876	0.125
													0.109011	181	1307	162.208	1325.79	0.118025	0.10223	0.115176	0.109808	0.120387	0.121824	0.124187	0.125869	0.117435	0.12164
													0.109011	184	1304	162.208	1325.79	0.0698839	0.135688	0.109756	0.1258	0.118629	0.127055	0.124187	0.12726	0.122478	0.123656
													0.109011	185	1303	162.208	1325.79	0.0579807	0.124535	0.115176	0.119403	0.118629	0.125561	0.124187	0.122392	0.12536	0.124328
													0.109011	186	1302	162.208	1325.79	0.0478131	0.113383	0.135501	0.127932	0.123902	0.123318	0.124187	0.125869	0.121758	0.125
													0.109011	184	1304	162.208	1325.79	0.0698839	0.111524	0.127371	0.127932	0.121265	0.12855	0.124187	0.122392	0.128242	0.123656
													0.109011	182	1306	162.208	1325.79	0.0997022	0.1171	0.128726	0.127932	0.125659	0.127055	0.124187	0.122392	0.12464	0.122312
													0.109011	185	1303	162.208	1325.79	0.0579807	0.13197	0.134146	0.114072	0.119508	0.121824	0.124187	0.123088	0.123919	0.124328
													0.109011	179	1309	162.208	1325.79	0.162487	0.144981	0.128726	0.122601	0.123902	0.126308	0.124187	0.120306	0.123919	0.120296
													0.109011	188	1300	162.208	1325.79	0.0319218	0.124535	0.117886	0.119403	0.127417	0.122571	0.123537	0.12726	0.128963	0.126344
													0.109011	188	1300	162.208	1325.79	0.0319218	0.122677	0.121951	0.1258	0.120387	0.127055	0.124187	0.123783	0.126801	0.126344
													0.109011	185	1303	162.208	1325.79	0.0579807	0.128253	0.139566	0.126866	0.121265	0.122571	0.124187	0.122392	0.126081	0.124328
													0.109011	185	1303	162.208	1325.79	0.0579807	0.111524	0.126016	0.114072	0.130053	0.124813	0.124187	0.121697	0.123919	0.124328
													0.109011	187	1301	162.208	1325.79	0.039188	0.13197	0.115176	0.133262	0.123902	0.118087	0.124187	0.123088	0.12536	0.125672
													0.109011	188	1300	162.208	1325.79	0.0319218	0.124535	0.127371	0.139659	0.11775	0.126308	0.124187	0.125174	0.12536	0.126344
													0.109011	180	1308	162.208	1325.79	0.13889	0.128253	0.120596	0.120469	0.119508	0.127055	0.124187	0.121697	0.12464	0.120968
													0.109011	178	1310	162.208	1325.79	0.18899	0.120818	0.124661	0.122601	0.12478	0.127803	0.124187	0.123783	0.128963	0.119624
													0.109011	185	1303	162.208	1325.79	0.0579807	0.1171	0.119241	0.135394	0.118629	0.12855	0.124187	0.125174	0.12536	0.124328
													0.109011	182	1306	162.208	1325.79	0.0997022	0.144981	0.119241	0.122601	0.134446	0.127055	0.124187	0.123088	0.120317	0.122312
													0.109011	184	1304	162.208	1325.79	0.0698839	0.143123	0.138211	0.119403	0.122144	0.125561	0.123537	0.123783	0.128242	0.123656
													0.109011	179	1309	162.208	1325.79	0.162487	0.115242	0.123306	0.13113	0.123902	0.125561	0.124187	0.121697	0.121037	0.120296
													0.109011	185	1303	162.208	1325.79	0.0579807	0.124535	0.119241	0.128998	0.116872	0.121824	0.124187	0.123088	0.12464	0.124328
													0.109011	191	1297	162.208	1325.79	0.0166234	0.118959	0.115176	0.123667	0.122144	0.125561	0.124187	0.124478	0.119597	0.12836
													0.109011	184	1304	162.208	1325.79	0.0698839	0.126394	0.123306	0.120469	0.118629	0.124813	0.123537	0.126565	0.12536	0.123656
													0.109011	186	1302	162.208	1325.79	0.0478131	0.14684	0.120596	0.119403	0.128295	0.124813	0.124187	0.125869	0.12464	0.125
													0.109011	185	1303	162.208	1325.79	0.0579807	0.13197	0.135501	0.130064	0.12478	0.124066	0.124187	0.12726	0.12536	0.124328
													0.109011	183	1305	162.208	1325.79	0.0837231	0.105948	0.132791	0.127932	0.133568	0.121824	0.124187	0.122392	0.12464	0.122984
													0.109011	184	1304	162.208	1325.79	0.0698839	0.128253	0.132791	0.110874	0.114236	0.124813	0.124187	0.126565	0.118876	0.123656
													0.109011	183	1305	162.208	1325.79	0.0837231	0.109665	0.131436	0.115139	0.123023	0.130045	0.124187	0.126565	0.128242	0.122984
													0.109011	186	1302	162.208	1325.79	0.0478131	0.126394	0.117886	0.126866	0.12478	0.125561	0.124187	0.124478	0.123919	0.125
													0.109011	181	1307	162.208	1325.79	0.118025	0.122677	0.111111	0.119403	0.119508	0.125561	0.124187	0.125869	0.126801	0.12164
													0.109011	187	1301	162.208	1325.79	0.039188	0.141264	0.124661	0.1258	0.115114	0.126308	0.124187	0.126565	0.130403	0.125672
													0.109011	184	1304	162.208	1325.79	0.0698839	0.133829	0.120596	0.1258	0.133568	0.120329	0.124187	0.123088	0.122478	0.123656
													0.109011	183	1305	162.208	1325.79	0.0837231	0.128253	0.126016	0.121535	0.118629	0.125561	0.124187	0.125174	0.121037	0.122984
													0.109011	184	1304	162.208	1325.79	0.0698839	0.144981	0.130081	0.124733	0.119508	0.124066	0.124187	0.122392	0.128242	0.123656
													0.109011	182	1306	162.208	1325.79	0.0997022	0.130112	0.117886	0.117271	0.119508	0.122571	0.124187	0.124478	0.126801	0.122312
													0.109011	185	1303	162.208	1325.79	0.0579807	0.122677	0.132791	0.118337	0.122144	0.125561	0.124187	0.123783	0.12536	0.124328
													0.109011	182	1306	162.208	1325.79	0.0997022	0.1171	0.146341	0.120469	0.130053	0.12855	0.124187	0.123088	0.126081	0.122312
													0.109011	183	1305	162.208	1325.79	0.0837231	0.130112	0.117886	0.116205	0.127417	0.117339	0.123537	0.122392	0.118876	0.122984
													0.109011	183	1305	162.208	1325.79	0.0837231	0.137546	0.117886	0.108742	0.127417	0.126308	0.124187	0.122392	0.126081	0.122984
													0.109011	183	1305	162.208	1325.79	0.0837231	0.133829	0.117886	0.123667	0.128295	0.122571	0.124187	0.123783	0.123919	0.122984
													0.109011	186	1302	162.208	1325.79	0.0478131	0.118959	0.117886	0.128998	0.111599	0.12855	0.124187	0.124478	0.123919	0.125
													0.109011	184	1304	162.208	1325.79	0.0698839	0.126394	0.132791	0.118337	0.123902	0.125561	0.124187	0.123783	0.121037	0.123656
													0.109011	184	1304	162.208	1325.79	0.0698839	0.10223	0.136856	0.124733	0.122144	0.119581	0.124187	0.121697	0.121037	0.123656
													0.109011	184	1304	162.208	1325.79	0.0698839	0.120818	0.123306	0.121535	0.123902	0.119581	0.124187	0.12726	0.120317	0.123656
													0.109011	182	1306	162.208	1325.79	0.0997022	0.13197	0.113821	0.127932	0.119508	0.124813	0.124187	0.121001	0.116715	0.122312
													0.109011	185	1303	162.208	1325.79	0.0579807	0.152416	0.117886	0.124733	0.126538	0.124066	0.124187	0.123088	0.120317	0.124328
													0.109011	183	1305	162.208	1325.79	0.0837231	0.113383	0.131436	0.10661	0.120387	0.127803	0.124187	0.123088	0.12464	0.122984
													0.109011	180	1308	162.208	1325.79	0.13889	0.130112	0.136856	0.133262	0.121265	0.118834	0.124187	0.121001	0.123199	0.120968
													0.109011	184	1304	162.208	1325.79	0.0698839	0.105948	0.127371	0.121535	0.130053	0.129297	0.124187	0.124478	0.118156	0.123656
													0.109011	186	1302	162.208	1325.79	0.0478131	0.107807	0.146341	0.126866	0.114236	0.126308	0.124187	0.125174	0.126801	0.125
													0.109011	183	1305	162.208	1325.79	0.0837231	0.120818	0.111111	0.117271	0.126538	0.127803	0.124187	0.123088	0.123919	0.122984
													0.109011	185	1303	162.208	1325.79	0.0579807	0.122677	0.126016	0.121535	0.130053	0.127803	0.124187	0.125174	0.126081	0.124328
													0.109011	187	1301	162.208	1325.79	0.039188	0.135688	0.116531	0.113006	0.125659	0.124066	0.124187	0.124478	0.120317	0.125672
													0.109011	184	1304	162.208	1325.79	0.0698839	0.128253	0.136856	0.128998	0.12478	0.124813	0.124187	0.121001	0.121758	0.123656
													0.109011	181	1307	162.208	1325.79	0.118025	0.120818	0.108401	0.127932	0.122144	0.12855	0.124187	0.122392	0.126081	0.12164
													0.109011	186	1302	162.208	1325.79	0.0478131	0.13197	0.115176	0.105544	0.133568	0.127055	0.123537	0.125174	0.121758	0.125
													0.109011	186	1302	162.208	1325.79	0.0478131	0.1171	0.121951	0.1258	0.123902	0.123318	0.124187	0.124478	0.12536	0.125
													0.109011	187	1301	162.208	1325.79	0.039188	0.104089	0.100271	0.119403	0.125659	0.118834	0.124187	0.125869	0.12464	0.125672
													0.109011	183	1305	162.208	1325.79	0.0837231	0.122677	0.119241	0.123667	0.11775	0.123318	0.123537	0.123783	0.122478	0.122984
													0.109011	185	1303	162.208	1325.79	0.0579807	0.124535	0.139566	0.123667	0.121265	0.124066	0.124187	0.122392	0.12464	0.124328
													0.109011	182	1306	162.208	1325.79	0.0997022	0.148699	0.127371	0.122601	0.125659	0.125561	0.124187	0.125174	0.128242	0.122312
													0.109011	185	1303	162.208	1325.79	0.0579807	0.109665	0.126016	0.130064	0.122144	0.122571	0.122887	0.123783	0.121758	0.124328
													0.109011	183	1305	162.208	1325.79	0.0837231	0.120818	0.127371	0.124733	0.126538	0.121076	0.124187	0.125174	0.126801	0.122984
													0.109011	184	1304	162.208	1325.79	0.0698839	0.122677	0.112466	0.122601	0.120387	0.127055	0.124187	0.126565	0.123199	0.123656
													0.109011	185	1303	162.208	1325.79	0.0579807	0.13197	0.120596	0.133262	0.121265	0.121076	0.124187	0.123783	0.12536	0.124328
													0.109011	188	1300	162.208	1325.79	0.0319218	0.135688	0.127371	0.128998	0.123023	0.126308	0.123537	0.126565	0.123199	0.126344
													0.109011	185	1303	162.208	1325.79	0.0579807	0.113383	0.131436	0.115139	0.118629	0.121076	0.124187	0.117524	0.121037	0.124328
													0.109011	187	1301	162.208	1325.79	0.039188	0.118959	0.147696	0.120469	0.118629	0.125561	0.124187	0.12726	0.123199	0.125672
													0.109011	188	1300	162.208	1325.79	0.0319218	0.109665	0.121951	0.1258	0.128295	0.124813	0.124187	0.127955	0.12464	0.126344
													0.109011	182	1306	162.208	1325.79	0.0997022	0.126394	0.124661	0.120469	0.122144	0.120329	0.124187	0.124478	0.128242	0.122312
													0.109011	182	1306	162.208	1325.79	0.0997022	0.124535	0.130081	0.133262	0.129174	0.118834	0.124187	0.122392	0.12536	0.122312
													0.109011	183	1305	162.208	1325.79	0.0837231	0.122677	0.126016	0.118337	0.129174	0.126308	0.124187	0.121697	0.126801	0.122984
													0.109011	186	1302	162.208	1325.79	0.0478131	0.109665	0.124661	0.122601	0.123023	0.127803	0.123537	0.123088	0.12464	0.125
													0.109011	186	1302	162.208	1325.79	0.0478131	0.115242	0.131436	0.132196	0.122144	0.121076	0.124187	0.126565	0.126801	0.125
													0.109011	182	1306	162.208	1325.79	0.0997022	0.098513	0.135501	0.135394	0.118629	0.124066	0.124187	0.121001	0.123199	0.122312
													0.109011	190	1298	162.208	1325.79	0.0207914	0.115242	0.121951	0.133262	0.129174	0.123318	0.124187	0.122392	0.120317	0.127688
													0.109011	182	1306	162.208	1325.79	0.0997022	0.14684	0.119241	0.132196	0.137083	0.118834	0.123537	0.121697	0.123199	0.122312
													0.109011	186	1302	162.208	1325.79	0.0478131	0.111524	0.127371	0.122601	0.135325	0.125561	0.124187	0.123783	0.126801	0.125
													0.109011	187	1301	162.208	1325.79	0.039188	0.128253	0.130081	0.136461	0.123023	0.121824	0.123537	0.122392	0.128963	0.125672
													0.109011	184	1304	162.208	1325.79	0.0698839	0.118959	0.134146	0.134328	0.126538	0.125561	0.124187	0.121001	0.123919	0.123656
													0.109011	184	1304	162.208	1325.79	0.0698839	0.144981	0.111111	0.113006	0.125659	0.124066	0.124187	0.125869	0.126081	0.123656
													0.109011	184	1304	162.208	1325.79	0.0698839	0.115242	0.127371	0.115139	0.133568	0.122571	0.122887	0.125174	0.123919	0.123656
													0.109011	184	1304	162.208	1325.79	0.0698839	0.130112	0.153117	0.117271	0.123902	0.120329	0.124187	0.123783	0.122478	0.123656
													0.109011	183	1305	162.208	1325.79	0.0837231	0.135688	0.126016	0.128998	0.122144	0.121076	0.124187	0.124478	0.121758	0.122984
													0.109011	183	1305	162.208	1325.79	0.0837231	0.128253	0.134146	0.132196	0.123902	0.123318	0.123537	0.125174	0.123919	0.122984
													0.109011	184	1304	162.208	1325.79	0.0698839	0.118959	0.102981	0.124733	0.126538	0.125561	0.124187	0.124478	0.121037	0.123656
													0.109011	186	1302	162.208	1325.79	0.0478131	0.115242	0.123306	0.126866	0.123902	0.122571	0.124187	0.125174	0.123919	0.125
													0.109011	183	1305	162.208	1325.79	0.0837231	0.120818	0.123306	0.119403	0.123023	0.124066	0.124187	0.123088	0.123199	0.122984
													0.109011	183	1305	162.208	1325.79	0.0837231	0.120818	0.123306	0.137527	0.118629	0.123318	0.124187	0.125174	0.12536	0.122984
													0.109011	182	1306	162.208	1325.79	0.0997022	0.115242	0.130081	0.127932	0.129174	0.124813	0.124187	0.121697	0.123919	0.122312
													0.109011	185	1303	162.208	1325.79	0.0579807	0.128253	0.120596	0.132196	0.129174	0.124066	0.124187	0.126565	0.12536	0.124328
													0.109011	188	1300	162.208	1325.79	0.0319218	0.113383	0.113821	0.113006	0.129174	0.124813	0.124187	0.122392	0.12536	0.126344
													0.109011	179	1309	162.208	1325.79	0.162487	0.124535	0.127371	0.123667	0.120387	0.121824	0.124187	0.121001	0.126801	0.120296
													0.109011	180	1308	162.208	1325.79	0.13889	0.124535	0.127371	0.109808	0.130931	0.126308	0.124187	0.123088	0.126081	0.120968
													0.109011	187	1301	162.208	1325.79	0.039188	0.0910781	0.132791	0.120469	0.123023	0.121824	0.122887	0.126565	0.120317	0.125672
													0.109011	187	1301	162.208	1325.79	0.039188	0.152416	0.126016	0.1258	0.128295	0.118087	0.123537	0.123783	0.121037	0.125672
													0.109011	182	1306	162.208	1325.79	0.0997022	0.109665	0.131436	0.126866	0.125659	0.125561	0.124187	0.125869	0.129683	0.122312
													0.109011	184	1304	162.208	1325.79	0.0698839	0.115242	0.120596	0.119403	0.127417	0.118834	0.123537	0.123783	0.122478	0.123656
													0.109011	190	1298	162.208	1325.79	0.0207914	0.137546	0.136856	0.110874	0.122144	0.127055	0.124187	0.124478	0.123199	0.127688
													0.109011	186	1302	162.208	1325.79	0.0478131	0.122677	0.132791	0.1258	0.120387	0.121824	0.124187	0.118915	0.120317	0.125
													0.109011	181	1307	162.208	1325.79	0.118025	0.139405	0.116531	0.115139	0.118629	0.118834	0.124187	0.124478	0.12536	0.12164
													0.109011	186	1302	162.208	1325.79	0.0478131	0.115242	0.119241	0.114072	0.123023	0.121824	0.124187	0.119611	0.123199	0.125
													0.109011	186	1302	162.208	1325.79	0.0478131	0.128253	0.127371	0.132196	0.122144	0.12855	0.124187	0.125174	0.123919	0.125
													0.109011	182	1306	162.208	1325.79	0.0997022	0.135688	0.131436	0.132196	0.128295	0.121824	0.124187	0.125174	0.122478	0.122312
													0.109011	187	1301	162.208	1325.79	0.039188	0.152416	0.119241	0.116205	0.120387	0.121076	0.124187	0.123783	0.127522	0.125672
													0.109011	183	1305	162.208	1325.79	0.0837231	0.133829	0.115176	0.115139	0.123902	0.127055	0.124187	0.121001	0.12536	0.122984
													0.109011	181	1307	162.208	1325.79	0.118025	0.107807	0.127371	0.127932	0.129174	0.124813	0.123537	0.124478	0.12464	0.12164
													0.109011	186	1302	162.208	1325.79	0.0478131	0.135688	0.115176	0.13113	0.123902	0.123318	0.124187	0.126565	0.118876	0.125
													0.109011	182	1306	162.208	1325.79	0.0997022	0.105948	0.126016	0.122601	0.123023	0.123318	0.124187	0.124478	0.12536	0.122312
													0.109011	178	1310	162.208	1325.79	0.18899	0.120818	0.134146	0.115139	0.120387	0.124813	0.124187	0.125869	0.126081	0.119624
													0.109011	182	1306	162.208	1325.79	0.0997022	0.139405	0.121951	0.126866	0.132689	0.123318	0.124187	0.118915	0.123919	0.122312
													0.109011	185	1303	162.208	1325.79	0.0579807	0.120818	0.136856	0.118337	0.126538	0.127055	0.122887	0.125869	0.121037	0.124328
													0.109011	188	1300	162.208	1325.79	0.0319218	0.124535	0.115176	0.134328	0.123902	0.127055	0.123537	0.125174	0.120317	0.126344
													0.109011	186	1302	162.208	1325.79	0.0478131	0.115242	0.117886	0.113006	0.123902	0.125561	0.123537	0.120306	0.120317	0.125
													0.109011	182	1306	162.208	1325.79	0.0997022	0.104089	0.123306	0.120469	0.130053	0.123318	0.124187	0.123783	0.126081	0.122312
													0.109011	182	1306	162.208	1325.79	0.0997022	0.1171	0.128726	0.120469	0.129174	0.126308	0.124187	0.123783	0.121037	0.122312
													0.109011	185	1303	162.208	1325.79	0.0579807	0.107807	0.138211	0.118337	0.127417	0.127803	0.124187	0.125869	0.12464	0.124328
													0.109011	186	1302	162.208	1325.79	0.0478131	0.124535	0.132791	0.136461	0.134446	0.115845	0.124187	0.123783	0.127522	0.125
													0.109011	184	1304	162.208	1325.79	0.0698839	0.118959	0.140921	0.114072	0.132689	0.125561	0.124187	0.125174	0.121037	0.123656
													0.109011	186	1302	162.208	1325.79	0.0478131	0.113383	0.117886	0.120469	0.123902	0.125561	0.123537	0.126565	0.123199	0.125
													0.109011	183	1305	162.208	1325.79	0.0837231	0.100372	0.112466	0.119403	0.12478	0.124813	0.123537	0.122392	0.126081	0.122984
													0.109011	182	1306	162.208	1325.79	0.0997022	0.122677	0.124661	0.120469	0.126538	0.124066	0.124187	0.126565	0.123919	0.122312
													0.109011	186	1302	162.208	1325.79	0.0478131	0.122677	0.127371	0.117271	0.12478	0.124813	0.124187	0.121001	0.12536	0.125
													0.109011	183	1305	162.208	1325.79	0.0837231	0.126394	0.124661	0.127932	0.120387	0.125561	0.124187	0.121697	0.122478	0.122984
													0.109011	183	1305	162.208	1325.79	0.0837231	0.128253	0.107046	0.128998	0.132689	0.126308	0.124187	0.121001	0.12464	0.122984
													0.109011	187	1301	162.208	1325.79	0.039188	0.109665	0.119241	0.122601	0.119508	0.130792	0.124187	0.125174	0.12536	0.125672
													0.109011	184	1304	162.208	1325.79	0.0698839	0.1171	0.131436	0.128998	0.125659	0.123318	0.123537	0.11822	0.121037	0.123656
													0.109011	185	1303	162.208	1325.79	0.0579807	0.143123	0.123306	0.136461	0.130931	0.124813	0.124187	0.125174	0.12536	0.124328
													0.109011	184	1304	162.208	1325.79	0.0698839	0.133829	0.119241	0.1258	0.121265	0.124066	0.124187	0.121697	0.123199	0.123656
													0.109011	183	1305	162.208	1325.79	0.0837231	0.133829	0.126016	0.116205	0.115993	0.126308	0.124187	0.125174	0.12464	0.122984
													0.109011	186	1302	162.208	1325.79	0.0478131	0.13197	0.121951	0.132196	0.132689	0.133034	0.124187	0.126565	0.128963	0.125
													0.109011	179	1309	162.208	1325.79	0.162487	0.1171	0.127371	0.121535	0.12478	0.125561	0.124187	0.124478	0.12536	0.120296
													0.109011	185	1303	162.208	1325.79	0.0579807	0.124535	0.120596	0.128998	0.118629	0.121824	0.124187	0.125869	0.123199	0.124328
													0.109011	184	1304	162.208	1325.79	0.0698839	0.14684	0.112466	0.115139	0.126538	0.124066	0.124187	0.125174	0.120317	0.123656
													0.109011	187	1301	162.208	1325.79	0.039188	0.135688	0.132791	0.123667	0.130931	0.121824	0.124187	0.123088	0.128242	0.125672
													0.109011	186	1302	162.208	1325.79	0.0478131	0.135688	0.139566	0.120469	0.121265	0.115845	0.124187	0.122392	0.121758	0.125

[truncated: 1 more sheets: PWMList]
