# Supplementary material for: Genome-Wide Analysis of Natural Selection on Human Cis-Elements
Source: PLoS One. 2008 Sep 10;3(9):e3137. doi: 10.1371/journal.pone.0003137 (PMC2522239; doi:10.1371/journal.pone.0003137)
Supplement: Supplementary File S5 — Provides the GO enrichment results for the high DAF SNPs in Asian population. (0.03 MB TXT) [file pone.0003137.s005.txt]

HAPMAP ASIAN (JPT+CHB) POPULATION
Complete enrichment list for genes that harbor high DAF SNPs in their putative human-specific (H) TFBSs
Category	Term	Count	%	PValue	Genes	List Total	Pop Hits	Pop Total	Fold Change
GOTERM_BP_ALL	GO:0002706~regulation of lymphocyte mediated immunity	2	1.15%	0.09343364833500763	MAP3K7, SPN,	126	12	15360	20.317460317460316
GOTERM_BP_ALL	GO:0002703~regulation of leukocyte mediated immunity	2	1.15%	0.09343364833500763	MAP3K7, SPN,	126	12	15360	20.317460317460316
GOTERM_BP_ALL	GO:0030154~cell differentiation	25	14.37%	0.012342232303232043	GLMN, TXNL1, BNIPL, CRADD, TNFRSF7, RTN1, MAP3K7, NFASC, UPK1B, E2F2, SERINC3, ALS2, ARF6, CD80, DNER, PDCD4, ABI2, CLCF1, PDIA2, TSSK4, TRAF3, DPYSL5, NGFB, EVL, SPN,	126	1835	15360	1.660827818865966
GOTERM_BP_ALL	GO:0016265~death	13	7.47%	0.0390623887141472	TXNL1, BNIPL, E2F2, SERINC3, CRADD, ARF6, TNFRSF7, PDCD4, PDIA2, CLCF1, TRAF3, MAP3K7, SPN,	126	834	15360	1.9001941304099577
PIR_SUPERFAMILY	PIRSF001172:AAA ATPase, Nsf/Cdc48/Vcp types	2	1.15%	0.0608562391476928	SPATA5, NVL,	73	6	6919	31.59360730593607
GOTERM_BP_ALL	GO:0012502~induction of programmed cell death	5	2.87%	0.09733241771244282	TRAF3, SERINC3, CRADD, TNFRSF7, SPN,	126	214	15360	2.848242100578549
GOTERM_BP_ALL	GO:0042327~positive regulation of phosphorylation	3	1.72%	0.023112304641068896	GLMN, CLCF1, CD80,	126	29	15360	12.610837438423644
GOTERM_BP_ALL	GO:0012501~programmed cell death	13	7.47%	0.027594416432056092	TXNL1, BNIPL, E2F2, SERINC3, CRADD, ARF6, TNFRSF7, PDCD4, PDIA2, CLCF1, TRAF3, MAP3K7, SPN,	126	791	15360	2.0034916621515864
GOTERM_CC_ALL	GO:0005792~microsome	5	2.87%	0.061183801957645056	PON1, PTGES, CYP2E1, TCL1A, GBA2,	135	175	15857	3.3559788359788354
INTERPRO	IPR000408:Regulator of chromosome condensation, RCC1	3	1.72%	0.01506502287910294	RCBTB2, HERC3, ALS2,	141	24	17845	15.820035460992907
GOTERM_BP_ALL	GO:0030098~lymphocyte differentiation	4	2.30%	0.027462151300807737	CLCF1, CD80, TNFRSF7, SPN,	126	80	15360	6.095238095238095
GOTERM_BP_ALL	GO:0030097~hemopoiesis	5	2.87%	0.0717375785134381	CLCF1, CD80, TNFRSF7, ASH2L, SPN,	126	192	15360	3.1746031746031744
GOTERM_BP_ALL	GO:0035020~regulation of Rac protein signal transduction	2	1.15%	0.032159972891031036	ALS2, ARF6,	126	4	15360	60.95238095238095
GOTERM_BP_ALL	GO:0006810~transport	30	17.24%	0.06462671941169955	STX3A, SLC4A5, P2RY6, TXNL1, TMED1, SLC2A12, TRAT1, TNFRSF7, SLC3A2, CAP1, ABCA7, SCN3A, C18ORF55, KCTD10, HCN4, ALS2, ARF6, DNER, MGC15619, GGA3, GABRA4, ABCB7, PSCD2, NGFB, LOC153328, YIPF5, EVL, NUP35, LOC91137, MOSC2,	126	2697	15360	1.356004025636951
GOTERM_BP_ALL	GO:0016192~vesicle-mediated transport	9	5.17%	0.056136683227795955	CAP1, STX3A, GGA3, PSCD2, YIPF5, ALS2, ARF6, ABCA7, DNER,	126	509	15360	2.1554869492001125
GOTERM_CC_ALL	GO:0005768~endosome	5	2.87%	0.0847227807064488	GGA3, ALS2, ARF6, ABCA7, DNER,	135	196	15857	2.9964096749811038
GOTERM_BP_ALL	GO:0030036~actin cytoskeleton organization and biogenesis	8	4.60%	0.0016970840512868985	CAP1, FMNL2, ABI2, PSCD2, EVL, SPTB, CDC42BPA, ARF6,	126	211	15360	4.621981494019408
GOTERM_BP_ALL	GO:0045937~positive regulation of phosphate metabolic process	3	1.72%	0.024633228266844352	GLMN, CLCF1, CD80,	126	30	15360	12.19047619047619
GOTERM_BP_ALL	GO:0051674~localization of cell	9	5.17%	0.02174835499574073	CER1, CAP1, ABI2, DPYSL5, EVL, ARF6, IL16, NFASC, DNER,	126	421	15360	2.6060400407193756
GOTERM_BP_ALL	GO:0030030~cell projection organization and biogenesis	7	4.02%	0.012486084332102588	ABI2, DPYSL5, NGFB, EVL, ALS2, ARF6, NFASC,	126	235	15360	3.631205673758865
GOTERM_BP_ALL	GO:0030029~actin filament-based process	8	4.60%	0.002500812957063717	CAP1, FMNL2, ABI2, PSCD2, EVL, SPTB, CDC42BPA, ARF6,	126	226	15360	4.315212810788032
GOTERM_BP_ALL	GO:0002521~leukocyte differentiation	4	2.30%	0.06200209586789317	CLCF1, CD80, TNFRSF7, SPN,	126	111	15360	4.392964392964393
GOTERM_MF_ALL	GO:0005515~protein binding	74	42.53%	0.0086402280043986	STX3A, PGLYRP4, TMED1, POU2F3, ARHGAP1, SLC3A2, CAP1, RECQL, JAKMIP1, CDC42BPA, SPTB, MAP3K7, ASH2L, CISH, NISCH, KCTD10, DCTN1, HCN4, RNF25, ALS2, ALOX5, CD80, PSMD13, PDCD4, WDR8, ANXA7, TSSK4, TRAF3, DPYSL5, PSCD2, FANCM, HMGA2, PXK, TNIP1, GLMN, EXOSC8, MLF1IP, FMNL2, FBXO4, BNIPL, RCBTB2, TCL1A, SARS2, CRADD, TPP1, PARVG, TNFRSF7, KIAA1838, CD180, SPTLC1, FBXO15, LRRC8A, GYS1, TFAP2A, IL16, …	139	7212	16968	1.2525407294796442
GOTERM_CC_ALL	GO:0005737~cytoplasm	63	36.21%	0.05685261131406469	STX3A, GBA2, ARHGDIG, ARHGAP1, SLC3A2, CAP1, COX5A, ALDH1B1, CDC42BPA, SPTB, ABCA7, DCTN1, ST6GAL2, ALS2, ALOX5, PSMD13, PDCD4, SPATA5, EPS8L3, WDR8, ANXA7, TRAF3, DPYSL5, LOC153328, PTGES, YIPF5, LOC91137, MOSC2, PXK, TNIP1, MLF1IP, FMNL2, EXOSC8, TXNL1, BNIPL, ANKRD15, SLC2A12, TCL1A, SARS2, TPP1, PARVG, RTN1, SPTLC1, SIRT3, MCPH1, SILV, C18ORF55, SERINC3, HERC3, CYP2E1, LRRC49, B3GNT5, ARF6, D…	135	6219	15857	1.1898911936538565
GOTERM_BP_ALL	GO:0045086~positive regulation of interleukin-2 biosynthetic process	2	1.15%	0.08599008593853469	GLMN, CD80,	126	11	15360	22.164502164502164
GOTERM_BP_ALL	GO:0010324~membrane invagination	5	2.87%	0.07721217138330616	CAP1, PSCD2, ARF6, ABCA7, DNER,	126	197	15360	3.0940294899685763
GOTERM_BP_ALL	GO:0002460~adaptive immune response based on somatic recombination of immune receptors built from immunoglobulin superfamily domains	4	2.30%	0.027462151300807737	MAP3K7, CD80, TNFRSF7, SPN,	126	80	15360	6.095238095238095
GOTERM_BP_ALL	GO:0002456~T cell mediated immunity	2	1.15%	0.07848589945116911	MAP3K7, SPN,	126	10	15360	24.38095238095238
GOTERM_BP_ALL	GO:0007275~multicellular organismal development	32	18.39%	0.0036436805772367808	HMGA2, GLMN, POU2F3, TCL1A, TNFRSF7, TPP1, RTN1, ZMYM4, IFT52, MAP3K7, TFAP2A, NFASC, ASH2L, CER1, DCTN1, HCN4, ST6GAL2, ALS2, DRD2, B3GNT5, ARF6, CD80, SPON1, DNER, ABI2, CLCF1, TSSK4, DPYSL5, NGFB, EVL, ASAH1, SPN,	126	2349	15360	1.6606864116442661
UP_SEQ_FEATURE	splice variant	44	25.29%	0.04028901711167876	PXK, TNIP1, GLMN, STX3A, FBXO4, UNG2, SUGT1, PGLYRP4, BNIPL, RCBTB2, WDR7, TDRKH, C9ORF93, TPP1, PARVG, RTN1, CDC42BPA, SPTB, MAP3K7, TFAP2A, NFASC, ASH2L, CISH, SCN3A, EHMT1, HAVCR2, SIPA1L2, ALS2, DRD2, C6ORF170, C10ORF59, TUB, GGA3, WDR8, ABI2, ABCB7, ANXA7, NVL, TSSK4, PSCD2, EVL, FANCM, PAPOLA, SFRS15,	111	3722	12056	1.2839750013312614
GOTERM_BP_ALL	GO:0007266~Rho protein signal transduction	5	2.87%	0.015745306994991513	SPTB, ALS2, ARHGDIG, ARF6, ARHGAP1,	126	118	15360	5.16545601291364
GOTERM_BP_ALL	GO:0007265~Ras protein signal transduction	7	4.02%	0.02026135415414769	PSCD2, SPTB, ALS2, ARHGDIG, ARF6, ARHGAP1, C6ORF170,	126	262	15360	3.256997455470738
GOTERM_BP_ALL	GO:0007264~small GTPase mediated signal transduction	9	5.17%	0.05012983444666058	PSCD2, SIPA1L2, SPTB, CDC42BPA, ALS2, ARHGDIG, ARF6, ARHGAP1, C6ORF170,	126	497	15360	2.207530899683817
GOTERM_BP_ALL	GO:0050865~regulation of cell activation	4	2.30%	0.03501752806147111	GLMN, MAP3K7, TNFRSF7, SPN,	126	88	15360	5.541125541125541
GOTERM_MF_ALL	GO:0017040~ceramidase activity	2	1.15%	0.07843673017452574	GBA2, ASAH1,	139	10	16968	24.414388489208633
GOTERM_BP_ALL	GO:0050863~regulation of T cell activation	3	1.72%	0.09566102540651589	GLMN, MAP3K7, SPN,	126	64	15360	5.714285714285714
GOTERM_BP_ALL	GO:0048534~hemopoietic or lymphoid organ development	5	2.87%	0.08757925488894217	CLCF1, CD80, TNFRSF7, ASH2L, SPN,	126	206	15360	2.9588534442903374
GOTERM_BP_ALL	GO:0045862~positive regulation of proteolysis	2	1.15%	0.04003832685034509	IFT52, TPP1,	126	5	15360	48.76190476190476
GOTERM_BP_ALL	GO:0046649~lymphocyte activation	6	3.45%	0.017653467934019652	GLMN, CLCF1, MAP3K7, CD80, TNFRSF7, SPN,	126	185	15360	3.9536679536679533
GOTERM_BP_ALL	GO:0007242~intracellular signaling cascade	19	10.92%	0.05913352332688557	CISH, P2RY6, SIPA1L2, ALS2, DRD2, ARHGDIG, ARF6, TRAT1, CD80, C6ORF170, ARHGAP1, TNFRSF7, CAP1, PDIA2, CLCF1, PSCD2, CDC42BPA, SPTB, MAP3K7,	126	1496	15360	1.5482556659027247
GOTERM_BP_ALL	GO:0022008~neurogenesis	8	4.60%	0.01388288097202272	ABI2, RTN1, DPYSL5, NGFB, EVL, ALS2, NFASC, DNER,	126	312	15360	3.1257631257631253
GOTERM_BP_ALL	GO:0048523~negative regulation of cellular process	16	9.20%	0.041587236346632035	CER1, GLMN, CISH, BNIPL, ANKRD15, ARHGDIG, ARF6, TRAT1, TNFRSF7, PDCD4, CLCF1, EVL, SPTB, SIRT3, MAP3K7, SPN,	126	1132	15360	1.7230355039542318
GOTERM_BP_ALL	GO:0009653~anatomical structure morphogenesis	16	9.20%	0.0418576683667138	CER1, GLMN, CISH, UPK1B, ALS2, ARF6, SLC3A2, CAP1, ABI2, DPYSL5, NGFB, EVL, IFT52, MAP3K7, NFASC, SPN,	126	1133	15360	1.721514731223469
GOTERM_BP_ALL	GO:0042130~negative regulation of T cell proliferation	2	1.15%	0.07848589945116911	GLMN, SPN,	126	10	15360	24.38095238095238
GOTERM_BP_ALL	GO:0048519~negative regulation of biological process	17	9.77%	0.030068980511136788	CER1, GLMN, CISH, TNIP1, BNIPL, ANKRD15, ARHGDIG, ARF6, TRAT1, TNFRSF7, PDCD4, CLCF1, EVL, SPTB, SIRT3, MAP3K7, SPN,	126	1181	15360	1.7547679529051248
GOTERM_BP_ALL	GO:0000904~cellular morphogenesis during differentiation	5	2.87%	0.04014363349725718	DPYSL5, NGFB, EVL, ALS2, NFASC,	126	158	15360	3.8577456298975283
GOTERM_BP_ALL	GO:0000902~cell morphogenesis	11	6.32%	0.0075890102213550924	SLC3A2, CISH, CAP1, ABI2, DPYSL5, NGFB, EVL, ALS2, ARF6, NFASC, SPN,	126	499	15360	2.6872793205458536
GOTERM_BP_ALL	GO:0016043~cellular component organization and biogenesis	35	20.11%	0.005463346676665466	HMGA2, GLMN, STX3A, EXOSC8, FMNL2, ARHGAP1, TPP1, TNFRSF7, SLC3A2, CAP1, CDC42BPA, SPTB, SIRT3, ABCA7, NFASC, PRDM8, CISH, C18ORF55, EHMT1, HCN4, E2F2, ALS2, ARF6, DNER, FLJ38663, GGA3, ABI2, PDIA2, DPYSL5, PSCD2, NGFB, YIPF5, EVL, NUP35, SPN,	126	2723	15360	1.5668992532745747
GOTERM_BP_ALL	GO:0042110~T cell activation	4	2.30%	0.0702576772640833	GLMN, MAP3K7, CD80, SPN,	126	117	15360	4.167684167684167
GOTERM_BP_ALL	GO:0042108~positive regulation of cytokine biosynthetic process	4	2.30%	0.005121607873820133	GLMN, CD80, TNFRSF7, SPN,	126	43	15360	11.339977851605758
GOTERM_BP_ALL	GO:0042107~cytokine metabolic process	4	2.30%	0.024050445396347247	GLMN, CD80, TNFRSF7, SPN,	126	76	15360	6.416040100250626
GOTERM_BP_ALL	GO:0042098~T cell proliferation	3	1.72%	0.06248613488409959	GLMN, CD80, SPN,	126	50	15360	7.314285714285713
GOTERM_BP_ALL	GO:0050808~synapse organization and biogenesis	3	1.72%	0.05182885982987072	ALS2, NFASC, DNER,	126	45	15360	8.126984126984127
GOTERM_BP_ALL	GO:0051493~regulation of cytoskeleton organization and biogenesis	3	1.72%	0.0692057129906398	EVL, SPTB, ARF6,	126	53	15360	6.900269541778975
GOTERM_BP_ALL	GO:0042089~cytokine biosynthetic process	4	2.30%	0.023235839833855527	GLMN, CD80, TNFRSF7, SPN,	126	75	15360	6.501587301587302
GOTERM_BP_ALL	GO:0008219~cell death	13	7.47%	0.0390623887141472	TXNL1, BNIPL, E2F2, SERINC3, CRADD, ARF6, TNFRSF7, PDCD4, PDIA2, CLCF1, TRAF3, MAP3K7, SPN,	126	834	15360	1.9001941304099577
GOTERM_CC_ALL	GO:0005624~membrane fraction	12	6.90%	0.05253040946660291	PON1, PSCD2, HCN4, PTGES, CYP2E1, JAKMIP1, SPTB, TCL1A, GBA2, ALS2, ARF6, TSPAN12,	135	749	15857	1.8818572912030858
GOTERM_BP_ALL	GO:0048468~cell development	21	12.07%	0.0024996981309011778	TXNL1, BNIPL, SERINC3, E2F2, ALS2, CRADD, ARF6, TNFRSF7, DNER, PDCD4, ABI2, RTN1, PDIA2, CLCF1, TRAF3, DPYSL5, NGFB, EVL, MAP3K7, NFASC, SPN,	126	1245	15360	2.0562248995983934
GOTERM_CC_ALL	GO:0005622~intracellular	102	58.62%	0.016346182519627328	STX3A, PGLYRP4, C11ORF54, POU2F3, GBA2, SLC3A2, CAP1, COX5A, GPATC4, KCTD10, HCN4, USP37, ALOX5, NVL, ANXA7, TRAF3, PSCD2, DPYSL5, LOC153328, LOC91137, MOSC2, PXK, NHN1, GLMN, MLF1IP, FMNL2, SUGT1, ANKRD15, TCL1A, RBM19, SPTLC1, FAM49A, SIRT3, MCPH1, IL16, TFAP2A, CYP2E1, E2F2, C6ORF170, DNER, TUB, GGA3, ABCB7, ZNF408, ABI2, PDIA2, EVL, ASAH1, SFRS15, ARHGDIG, ARHGAP1, ALDH1B1, ZMYM4, RECQL, JAKM…	135	10544	15857	1.1362712864609679
GOTERM_BP_ALL	GO:0002250~adaptive immune response	4	2.30%	0.027462151300807737	MAP3K7, CD80, TNFRSF7, SPN,	126	80	15360	6.095238095238095
GOTERM_BP_ALL	GO:0006665~sphingolipid metabolic process	3	1.72%	0.08818589528235792	SPTLC1, GBA2, ASAH1,	126	61	15360	5.995316159250586
GOTERM_BP_ALL	GO:0046578~regulation of Ras protein signal transduction	5	2.87%	0.07721217138330616	PSCD2, SPTB, ALS2, ARF6, C6ORF170,	126	197	15360	3.0940294899685763
GOTERM_MF_ALL	GO:0022843~voltage-gated cation channel activity	5	2.87%	0.036344116223262425	MGC15619, SCN3A, ANXA7, KCTD10, HCN4,	139	153	16968	3.9892791649033708
GOTERM_BP_ALL	GO:0044267~cellular protein metabolic process	39	22.41%	0.02748787609045104	PXK, GLMN, TNIP1, FMNL2, FBXO4, SUGT1, SARS2, CRADD, TRAT1, TPP1, TNFRSF7, HLRC1, IFT52, CDC42BPA, SPTB, FBXO15, SIRT3, MAP3K7, CISH, EHMT1, RNF25, HERC3, ST6GAL2, USP37, ALS2, B3GNT5, ARF6, CD80, DNER, FLJ38663, ABI2, PDIA2, CLCF1, TSSK4, ZNRF4, EVL, GNA14, BCL9L, SPN,	126	3482	15360	1.3653893493066382
GOTERM_MF_ALL	GO:0022832~voltage-gated channel activity	5	2.87%	0.08057510744322034	MGC15619, SCN3A, ANXA7, KCTD10, HCN4,	139	200	16968	3.051798561151079
GOTERM_BP_ALL	GO:0044260~cellular macromolecule metabolic process	40	22.99%	0.021394930346995668	PXK, GLMN, TNIP1, FMNL2, FBXO4, SUGT1, SARS2, CRADD, TRAT1, TPP1, TNFRSF7, HLRC1, IFT52, CDC42BPA, SPTB, FBXO15, SIRT3, MAP3K7, GYS1, CISH, EHMT1, RNF25, HERC3, ST6GAL2, USP37, ALS2, B3GNT5, ARF6, CD80, DNER, FLJ38663, ABI2, PDIA2, CLCF1, TSSK4, ZNRF4, EVL, GNA14, BCL9L, SPN,	126	3534	15360	1.3797935699463713
GOTERM_CC_ALL	GO:0044446~intracellular organelle part	39	22.41%	0.05130994005195494	HMGA2, MLF1IP, UNG2, SUGT1, SARS2, RBM19, TNFRSF7, CAP1, COX5A, ALDH1B1, RTN1, SPTLC1, SPTB, SIRT3, MCPH1, ABCA7, ASH2L, PRDM8, C18ORF55, DCTN1, HCN4, E2F2, CYP2E1, LRRC49, ST6GAL2, ALS2, DRD2, B3GNT5, GGA3, ABCB7, ANXA7, PDIA2, C6ORF51, YIPF5, PTGES, LOC153328, NUP35, LOC91137, MOSC2,	135	3498	15857	1.3095800775046056
GOTERM_BP_ALL	GO:0008154~actin polymerization and/or depolymerization	4	2.30%	0.011725467915303604	ABI2, EVL, SPTB, ARF6,	126	58	15360	8.407224958949095
GOTERM_BP_ALL	GO:0009581~detection of external stimulus	3	1.72%	0.05813900767083501	TUB, PGLYRP4, PDE6B,	126	48	15360	7.619047619047619
GOTERM_CC_ALL	GO:0044444~cytoplasmic part	41	23.56%	0.05156900312807196	STX3A, BNIPL, TCL1A, GBA2, SARS2, ARHGDIG, TPP1, SLC3A2, CAP1, COX5A, ALDH1B1, RTN1, SPTLC1, SPTB, SIRT3, MCPH1, ABCA7, SILV, C18ORF55, SERINC3, HERC3, CYP2E1, ST6GAL2, ALS2, B3GNT5, ARF6, DNER, PDCD4, PSMD13, TUB, GGA3, ABI2, ABCB7, ANXA7, PDIA2, YIPF5, LOC153328, ASAH1, BCL9L, LOC91137, MOSC2,	135	3717	15857	1.295622714455106
GOTERM_BP_ALL	GO:0042035~regulation of cytokine biosynthetic process	4	2.30%	0.016594319603022226	GLMN, CD80, TNFRSF7, SPN,	126	66	15360	7.388167388167387
GOTERM_BP_ALL	GO:0030832~regulation of actin filament length	3	1.72%	0.047769479287154124	EVL, SPTB, ARF6,	126	43	15360	8.504983388704318
GOTERM_BP_ALL	GO:0033043~regulation of organelle organization and biogenesis	3	1.72%	0.0692057129906398	EVL, SPTB, ARF6,	126	53	15360	6.900269541778975
GOTERM_CC_ALL	GO:0031252~leading edge	6	3.45%	6.126116105170655E-4	ABI2, EVL, CDC42BPA, ALS2, ARF6, ARHGAP1,	135	81	15857	8.700685871056242
GOTERM_BP_ALL	GO:0008064~regulation of actin polymerization and/or depolymerization	3	1.72%	0.04383378987669992	EVL, SPTB, ARF6,	126	41	15360	8.9198606271777
GOTERM_CC_ALL	GO:0044429~mitochondrial part	9	5.17%	0.0758522811004111	ALDH1B1, COX5A, ABCB7, C18ORF55, LOC153328, SARS2, SIRT3, LOC91137, MOSC2,	135	523	15857	2.021287444231995
UP_SEQ_FEATURE	repeat:RCC1 6	2	1.15%	0.07072366560677683	RCBTB2, HERC3,	111	8	12056	27.153153153153152
GOTERM_CC_ALL	GO:0044424~intracellular part	93	53.45%	0.08020769108670972	STX3A, C11ORF54, POU2F3, GBA2, ARHGDIG, ARHGAP1, SLC3A2, CAP1, COX5A, ALDH1B1, ZMYM4, RECQL, JAKMIP1, SPTB, CDC42BPA, ABCA7, ASH2L, DCTN1, KCTD10, HCN4, ST6GAL2, ALS2, USP37, DRD2, ALOX5, PDCD4, PSMD13, EPS8L3, SPATA5, WDR8, NVL, ANXA7, TRAF3, DPYSL5, YIPF5, CXXC6, PTGES, LOC153328, LOC91137, FANCM, MOSC2, HMGA2, PXK, TNIP1, NHN1, EXOSC8, MLF1IP, FMNL2, FBXO4, TXNL1, UNG2, SUGT1, BNIPL, FLJ21816,…	135	9906	15857	1.1027368373825068
UP_SEQ_FEATURE	repeat:RCC1 5	3	1.72%	0.0051292659286987065	RCBTB2, HERC3, ALS2,	111	12	12056	27.153153153153152
SP_PIR_KEYWORDS	Coiled coil	19	10.92%	0.08619204054744228	TNIP1, STX3A, NHN1, GLMN, GPATC4, MLF1IP, CCDC33, ANKRD15, LRRC49, SIPA1L2, C9ORF93, FLJ38663, IQCD, ABI2, EMILIN3, TRAF3, PSCD2, CXXC6, CDC42BPA,	145	1560	17599	1.4782537577365165
UP_SEQ_FEATURE	repeat:RCC1 4	3	1.72%	0.0051292659286987065	RCBTB2, HERC3, ALS2,	111	12	12056	27.153153153153152
GOTERM_CC_ALL	GO:0044422~organelle part	39	22.41%	0.05345661785682145	HMGA2, MLF1IP, UNG2, SUGT1, SARS2, RBM19, TNFRSF7, CAP1, COX5A, ALDH1B1, RTN1, SPTLC1, SPTB, SIRT3, MCPH1, ABCA7, ASH2L, PRDM8, C18ORF55, DCTN1, HCN4, E2F2, CYP2E1, LRRC49, ST6GAL2, ALS2, DRD2, B3GNT5, GGA3, ABCB7, ANXA7, PDIA2, C6ORF51, YIPF5, PTGES, LOC153328, NUP35, LOC91137, MOSC2,	135	3509	15857	1.3054748108039642
UP_SEQ_FEATURE	repeat:RCC1 3	3	1.72%	0.0051292659286987065	RCBTB2, HERC3, ALS2,	111	12	12056	27.153153153153152
GOTERM_BP_ALL	GO:0032990~cell part morphogenesis	7	4.02%	0.012486084332102588	ABI2, DPYSL5, NGFB, EVL, ALS2, ARF6, NFASC,	126	235	15360	3.631205673758865
UP_SEQ_FEATURE	repeat:RCC1 2	3	1.72%	0.0051292659286987065	RCBTB2, HERC3, ALS2,	111	12	12056	27.153153153153152
GOTERM_BP_ALL	GO:0032989~cellular structure morphogenesis	11	6.32%	0.0075890102213550924	SLC3A2, CISH, CAP1, ABI2, DPYSL5, NGFB, EVL, ALS2, ARF6, NFASC, SPN,	126	499	15360	2.6872793205458536
UP_SEQ_FEATURE	repeat:RCC1 1	3	1.72%	0.0051292659286987065	RCBTB2, HERC3, ALS2,	111	12	12056	27.153153153153152
GOTERM_BP_ALL	GO:0045727~positive regulation of translation	4	2.30%	0.010146283536169138	GLMN, CD80, TNFRSF7, SPN,	126	55	15360	8.865800865800866
GOTERM_MF_ALL	GO:0005244~voltage-gated ion channel activity	5	2.87%	0.08057510744322034	MGC15619, SCN3A, ANXA7, KCTD10, HCN4,	139	200	16968	3.051798561151079
GOTERM_CC_ALL	GO:0001726~ruffle	3	1.72%	0.05986688189565524	ALS2, ARF6, ARHGAP1,	135	47	15857	7.4973995271867615
GOTERM_BP_ALL	GO:0032956~regulation of actin cytoskeleton organization and biogenesis	3	1.72%	0.04978402197839037	EVL, SPTB, ARF6,	126	44	15360	8.311688311688313
SP_PIR_KEYWORDS	phosphoprotein	52	29.89%	0.013246081960775376	WDR7, ARHGAP1, SLC3A2, CAP1, ZMYM4, CDC42BPA, SPTB, MAP3K7, GPATC4, HCN4, RNF25, USP37, ALS2, ALOX5, DRD2, PSMD13, NVL, PON1, TSSK4, DPYSL5, YIPF5, FANCM, HMGA2, NHN1, GLMN, TNIP1, MLF1IP, FMNL2, FBXO4, SUGT1, RBM19, TRAT1, TNFRSF7, METT10D, RTN1, LRRC8A, IL16, TFAP2A, GYS1, NFASC, EHMT1, CYP2E1, E2F2, SERINC3, SIPA1L2, GGA3, ABI2, NGFB, EVL, NUP35, PAPOLA, SFRS15,	145	4705	17599	1.3414166880428011
GOTERM_MF_ALL	GO:0016811~hydrolase activity, acting on carbon-nitrogen (but not peptide) bonds, in linear amides	4	2.30%	0.012851018245849184	PGLYRP4, GBA2, ASAH1, SIRT3,	139	60	16968	8.138129496402879
GOTERM_MF_ALL	GO:0016810~hydrolase activity, acting on carbon-nitrogen (but not peptide) bonds	5	2.87%	0.01856026317015447	PGLYRP4, DPYSL5, GBA2, ASAH1, SIRT3,	139	124	16968	4.922255743792062
GOTERM_MF_ALL	GO:0060090~molecular adaptor activity	3	1.72%	0.08812201511358246	ABI2, TRAT1, ARHGAP1,	139	61	16968	6.00353815308409
GOTERM_BP_ALL	GO:0018212~peptidyl-tyrosine modification	3	1.72%	0.08330573195482056	ABI2, CLCF1, CD80,	126	59	15360	6.198547215496368
GOTERM_CC_ALL	GO:0043005~neuron projection	5	2.87%	0.011700213947304305	ABI2, DPYSL5, ALS2, NFASC, DNER,	135	104	15857	5.647079772079771
GOTERM_CC_ALL	GO:0042995~cell projection	9	5.17%	0.009476079508480907	ABI2, DPYSL5, EVL, ALS2, ARF6, NFASC, ARHGAP1, SPN, DNER,	135	348	15857	3.0377394636015325
GOTERM_BP_ALL	GO:0018193~peptidyl-amino acid modification	4	2.30%	0.08048055836828547	ABI2, HLRC1, CLCF1, CD80,	126	124	15360	3.9324116743471578
GOTERM_BP_ALL	GO:0051251~positive regulation of lymphocyte activation	3	1.72%	0.0785128662790754	MAP3K7, TNFRSF7, SPN,	126	57	15360	6.416040100250626
GOTERM_BP_ALL	GO:0051249~regulation of lymphocyte activation	4	2.30%	0.030181470795938258	GLMN, MAP3K7, TNFRSF7, SPN,	126	83	15360	5.874928284566838
GOTERM_BP_ALL	GO:0051247~positive regulation of protein metabolic process	8	4.60%	1.059343539592313E-5	GLMN, CLCF1, IFT52, ARF6, CD80, TPP1, TNFRSF7, SPN,	126	93	15360	10.486431131592422
GOTERM_BP_ALL	GO:0048869~cellular developmental process	25	14.37%	0.012342232303232043	GLMN, TXNL1, BNIPL, CRADD, TNFRSF7, RTN1, MAP3K7, NFASC, UPK1B, E2F2, SERINC3, ALS2, ARF6, CD80, DNER, PDCD4, ABI2, CLCF1, PDIA2, TSSK4, TRAF3, DPYSL5, NGFB, EVL, SPN,	126	1835	15360	1.660827818865966
GOTERM_BP_ALL	GO:0051246~regulation of protein metabolic process	10	5.75%	9.123145124578176E-4	GLMN, CLCF1, EVL, IFT52, SPTB, ARF6, CD80, TPP1, TNFRSF7, SPN,	126	307	15360	3.9708391499922446
INTERPRO	IPR003593:AAA+ ATPase, core	4	2.30%	0.09765049493115553	SPATA5, ABCB7, NVL, ABCA7,	141	140	17845	3.6160081053698074
GOTERM_BP_ALL	GO:0007010~cytoskeleton organization and biogenesis	11	6.32%	0.01075731764209976	PRDM8, CAP1, FMNL2, ABI2, PSCD2, HCN4, EVL, SPTB, CDC42BPA, ARF6, ARHGAP1,	126	526	15360	2.549339127285895
GOTERM_BP_ALL	GO:0051239~regulation of multicellular organismal process	7	4.02%	0.032181134918151874	PXK, GLMN, HCN4, MAP3K7, TRAT1, TNFRSF7, SPN,	126	292	15360	2.9223744292237446
GOTERM_BP_ALL	GO:0048858~cell projection morphogenesis	7	4.02%	0.012486084332102588	ABI2, DPYSL5, NGFB, EVL, ALS2, ARF6, NFASC,	126	235	15360	3.631205673758865
GOTERM_MF_ALL	GO:0005087~Ran guanyl-nucleotide exchange factor activity	2	1.15%	0.04001332859876891	RCBTB2, ALS2,	139	5	16968	48.82877697841727
GOTERM_BP_ALL	GO:0048856~anatomical structure development	29	16.67%	0.007241881861147247	GLMN, POU2F3, TNFRSF7, TPP1, SLC3A2, CAP1, RTN1, IFT52, MAP3K7, TFAP2A, NFASC, ASH2L, CER1, CISH, DCTN1, UPK1B, ALS2, DRD2, B3GNT5, ARF6, CD80, DNER, ABI2, CLCF1, DPYSL5, NGFB, EVL, ASAH1, SPN,	126	2153	15360	1.6420056178532723
GOTERM_BP_ALL	GO:0051234~establishment of localization	31	17.82%	0.059879642002964945	STX3A, GLMN, SLC4A5, P2RY6, TXNL1, TMED1, SLC2A12, TRAT1, TNFRSF7, SLC3A2, CAP1, ABCA7, SCN3A, C18ORF55, KCTD10, HCN4, ALS2, ARF6, DNER, MGC15619, GGA3, GABRA4, ABCB7, PSCD2, NGFB, LOC153328, YIPF5, EVL, NUP35, LOC91137, MOSC2,	126	2788	15360	1.3554690168750425
GOTERM_MF_ALL	GO:0005083~small GTPase regulator activity	8	4.60%	0.005875013552401335	RCBTB2, PSCD2, SPTB, CDC42BPA, ALS2, ARHGDIG, ARHGAP1, C6ORF170,	139	264	16968	3.6991497710922174
GOTERM_BP_ALL	GO:0018108~peptidyl-tyrosine phosphorylation	3	1.72%	0.0785128662790754	ABI2, CLCF1, CD80,	126	57	15360	6.416040100250626
GOTERM_CC_ALL	GO:0042598~vesicular fraction	6	3.45%	0.018401206960875625	PON1, PTGES, CYP2E1, TCL1A, GBA2, ALS2,	135	180	15857	3.9153086419753085
GOTERM_BP_ALL	GO:0006996~organelle organization and biogenesis	17	9.77%	0.033021375995475305	HMGA2, PRDM8, FMNL2, EXOSC8, EHMT1, HCN4, ALS2, ARF6, ARHGAP1, TPP1, CAP1, ABI2, PSCD2, EVL, CDC42BPA, SPTB, SIRT3,	126	1195	15360	1.7342100019924285
GOTERM_CC_ALL	GO:0030425~dendrite	4	2.30%	0.006068883858459562	ABI2, DPYSL5, ALS2, DNER,	135	44	15857	10.678114478114479
COG_ONTOLOGY	Posttranslational modification, protein turnover, chaperones	5	2.87%	0.0950223818533712	SPATA5, ABCB7, NVL, ZNRF4, TPP1,	29	181	2879	2.742427128976948
GOTERM_BP_ALL	GO:0009967~positive regulation of signal transduction	5	2.87%	0.036343898562202305	CLCF1, MAP3K7, TRAT1, CD80, TNFRSF7,	126	153	15360	3.983815748521631
GOTERM_BP_ALL	GO:0009966~regulation of signal transduction	14	8.05%	7.914016185268667E-4	CISH, CER1, SIPA1L2, ALS2, ARF6, CD80, C6ORF170, TRAT1, TNFRSF7, CLCF1, PSCD2, CDC42BPA, SPTB, MAP3K7,	126	573	15360	2.9784758580570094
GOTERM_CC_ALL	GO:0005938~cell cortex	4	2.30%	0.015528767025629765	CAP1, SPTB, TCL1A, ARF6,	135	62	15857	7.578016726403823
GOTERM_BP_ALL	GO:0001881~receptor recycling	2	1.15%	0.02421748317375892	ALS2, TRAT1,	126	3	15360	81.26984126984127
GOTERM_BP_ALL	GO:0051179~localization	37	21.26%	0.017627404978547742	SLC4A5, STX3A, GLMN, P2RY6, TXNL1, TMED1, SLC2A12, TRAT1, TNFRSF7, SLC3A2, CAP1, IL16, ABCA7, NFASC, CER1, SCN3A, C18ORF55, KCTD10, HCN4, ALS2, ARF6, DNER, MGC15619, GGA3, GABRA4, ABI2, ABCB7, PDIA2, DPYSL5, PSCD2, NGFB, YIPF5, LOC153328, EVL, NUP35, LOC91137, MOSC2,	126	3161	15360	1.4269143278950303
GOTERM_BP_ALL	GO:0048812~neurite morphogenesis	5	2.87%	0.03207183393043027	DPYSL5, NGFB, EVL, ALS2, NFASC,	126	147	15360	4.1464204729510845
SP_PIR_KEYWORDS	alternative splicing	61	35.06%	0.005885712640330167	STX3A, PGLYRP4, CCDC33, WDR7, C16ORF46, ZMYM4, GDPD4, IQCH, CDC42BPA, SPTB, MAP3K7, ABCA7, ASH2L, CISH, GPATC4, SCN3A, KCTD10, HAVCR2, ALS2, DRD2, FLJ38663, C10ORF59, WDR8, NVL, ANXA7, TSSK4, PSCD2, YIPF5, FANCM, MOSC2, PXK, TNIP1, GLMN, NHN1, MLF1IP, FMNL2, FBXO4, UNG2, SUGT1, BNIPL, RCBTB2, TDRKH, ADCK2, C9ORF93, TPP1, PARVG, IQCD, METT10D, RTN1, TFAP2A, NFASC, EHMT1, SIPA1L2, C6ORF170, TUB, GG…	145	5530	17599	1.338827710918501
GOTERM_BP_ALL	GO:0016601~Rac protein signal transduction	2	1.15%	0.07092059913607277	ALS2, ARF6,	126	9	15360	27.08994708994709
GOTERM_BP_ALL	GO:0032623~interleukin-2 production	3	1.72%	0.014865519478828528	GLMN, MAP3K7, CD80,	126	23	15360	15.90062111801242
GOTERM_BP_ALL	GO:0001816~cytokine production	5	2.87%	0.01711227544573008	GLMN, MAP3K7, CD80, TNFRSF7, SPN,	126	121	15360	5.037386855568673
GOTERM_BP_ALL	GO:0006928~cell motility	9	5.17%	0.02174835499574073	CER1, CAP1, ABI2, DPYSL5, EVL, ARF6, IL16, NFASC, DNER,	126	421	15360	2.6060400407193756
GOTERM_BP_ALL	GO:0031328~positive regulation of cellular biosynthetic process	4	2.30%	0.014039301931903772	GLMN, CD80, TNFRSF7, SPN,	126	62	15360	7.8648233486943155
GOTERM_BP_ALL	GO:0006917~induction of apoptosis	5	2.87%	0.0960862172504412	TRAF3, SERINC3, CRADD, TNFRSF7, SPN,	126	213	15360	2.861614129219763
GOTERM_CC_ALL	GO:0030027~lamellipodium	3	1.72%	0.05110243965202774	ABI2, EVL, ALS2,	135	43	15857	8.19483204134367
GOTERM_BP_ALL	GO:0006915~apoptosis	13	7.47%	0.025991776490026083	TXNL1, BNIPL, E2F2, SERINC3, CRADD, ARF6, TNFRSF7, PDCD4, PDIA2, CLCF1, TRAF3, MAP3K7, SPN,	126	784	15360	2.021379980563654
GOTERM_BP_ALL	GO:0048731~system development	24	13.79%	0.01445978218653481	GLMN, DCTN1, POU2F3, ALS2, DRD2, B3GNT5, ARF6, CD80, TPP1, TNFRSF7, DNER, ABI2, RTN1, CLCF1, DPYSL5, NGFB, EVL, IFT52, ASAH1, MAP3K7, TFAP2A, NFASC, SPN, ASH2L,	126	1760	15360	1.6623376623376622
GOTERM_BP_ALL	GO:0009893~positive regulation of metabolic process	8	4.60%	0.0713148727292798	GLMN, CLCF1, IFT52, ARF6, CD80, TPP1, TNFRSF7, SPN,	126	445	15360	2.1915462814339217
GOTERM_MF_ALL	GO:0030695~GTPase regulator activity	9	5.17%	0.01754046539074392	RCBTB2, PSCD2, SIPA1L2, SPTB, CDC42BPA, ALS2, ARHGDIG, ARHGAP1, C6ORF170,	139	404	16968	2.7194244604316546
GOTERM_BP_ALL	GO:0009891~positive regulation of biosynthetic process	4	2.30%	0.02088408692383237	GLMN, CD80, TNFRSF7, SPN,	126	72	15360	6.772486772486772
KEGG_PATHWAY	hsa00590:Arachidonic acid metabolism	3	1.72%	0.09525616938348033	PTGES, CYP2E1, ALOX5,	41	55	4214	5.60620842572062
GOTERM_BP_ALL	GO:0032535~regulation of cellular component size	4	2.30%	0.005820008123762717	EVL, SPTB, ALS2, ARF6,	126	45	15360	10.835978835978835
SP_PIR_KEYWORDS	actin-binding	5	2.87%	0.09151185300655823	PXK, CAP1, EVL, SPTB, PARVG,	145	208	17599	2.917606100795756
GOTERM_BP_ALL	GO:0001775~cell activation	7	4.02%	0.013224221303902408	GLMN, CLCF1, EVL, MAP3K7, CD80, TNFRSF7, SPN,	126	238	15360	3.5854341736694675
GOTERM_BP_ALL	GO:0006897~endocytosis	5	2.87%	0.07721217138330616	CAP1, PSCD2, ARF6, ABCA7, DNER,	126	197	15360	3.0940294899685763
GOTERM_BP_ALL	GO:0048699~generation of neurons	8	4.60%	0.009402240644343687	ABI2, RTN1, DPYSL5, NGFB, EVL, ALS2, NFASC, DNER,	126	289	15360	3.3745262811006755
GOTERM_BP_ALL	GO:0016477~cell migration	8	4.60%	0.006718852668592484	CER1, CAP1, ABI2, DPYSL5, EVL, IL16, NFASC, DNER,	126	271	15360	3.598664558074152
GOTERM_BP_ALL	GO:0051056~regulation of small GTPase mediated signal transduction	7	4.02%	0.015064682195429365	PSCD2, SIPA1L2, SPTB, CDC42BPA, ALS2, ARF6, C6ORF170,	126	245	15360	3.4829931972789114
GOTERM_BP_ALL	GO:0007399~nervous system development	14	8.05%	0.010964166735272021	DCTN1, ALS2, DRD2, B3GNT5, DNER, TPP1, ABI2, RTN1, DPYSL5, NGFB, EVL, IFT52, MAP3K7, NFASC,	126	780	15360	2.188034188034188
GOTERM_BP_ALL	GO:0032502~developmental process	45	25.86%	2.1495210728105025E-4	HMGA2, GLMN, TXNL1, BNIPL, POU2F3, TCL1A, CRADD, TPP1, TNFRSF7, SLC3A2, CAP1, RTN1, ZMYM4, IFT52, MAP3K7, TFAP2A, NFASC, ASH2L, CER1, CISH, DCTN1, UPK1B, HCN4, SERINC3, E2F2, ST6GAL2, ALS2, DRD2, B3GNT5, ARF6, CD80, SPON1, DNER, PDCD4, RQCD1, ABI2, PDIA2, CLCF1, TSSK4, TRAF3, DPYSL5, NGFB, EVL, ASAH1, SPN,	126	3262	15360	1.6817027240080582
GOTERM_BP_ALL	GO:0045321~leukocyte activation	6	3.45%	0.028587810997514163	GLMN, CLCF1, MAP3K7, CD80, TNFRSF7, SPN,	126	210	15360	3.4829931972789114
GOTERM_BP_ALL	GO:0048667~neuron morphogenesis during differentiation	5	2.87%	0.03207183393043027	DPYSL5, NGFB, EVL, ALS2, NFASC,	126	147	15360	4.1464204729510845
GOTERM_BP_ALL	GO:0048666~neuron development	6	3.45%	0.020783422318501426	ABI2, DPYSL5, NGFB, EVL, ALS2, NFASC,	126	193	15360	3.789785344189489
COG_ONTOLOGY	Cell division and chromosome partitioning / Cytoskeleton	3	1.72%	0.012677958700594563	RCBTB2, HERC3, ALS2,	29	18	2879	16.545977011494255
GOTERM_BP_ALL	GO:0031175~neurite development	6	3.45%	0.011794303720131245	ABI2, DPYSL5, NGFB, EVL, ALS2, NFASC,	126	167	15360	4.379811804961506
GOTERM_BP_ALL	GO:0030182~neuron differentiation	7	4.02%	0.016483760791460186	ABI2, RTN1, DPYSL5, NGFB, EVL, ALS2, NFASC,	126	250	15360	3.413333333333333
GOTERM_BP_ALL	GO:0019538~protein metabolic process	40	22.99%	0.04043036355855513	PXK, TNIP1, GLMN, FMNL2, FBXO4, SUGT1, SARS2, CRADD, TRAT1, TPP1, TNFRSF7, HLRC1, IFT52, CDC42BPA, SPTB, FBXO15, SIRT3, MAP3K7, CISH, EHMT1, RNF25, HERC3, ST6GAL2, USP37, ALS2, B3GNT5, ARF6, CD80, DNER, FLJ38663, GGA3, ABI2, PDIA2, CLCF1, TSSK4, ZNRF4, EVL, GNA14, BCL9L, SPN,	126	3691	15360	1.321102811213892
GOTERM_BP_ALL	GO:0002709~regulation of T cell mediated immunity	2	1.15%	0.047853058805265664	MAP3K7, SPN,	126	6	15360	40.63492063492063
